# Supplementary material for: trans-Bis[4-amino-N-(pyrimidin-2-yl)benzene­sulfonamidato]dipyridine­nickel(II) hemihydrate
Source: Acta Crystallogr Sect E Struct Rep Online. 2009 Nov 14;65(Pt 12):m1584. doi: 10.1107/S1600536809043621 (PMC2971836; doi:10.1107/S1600536809043621)
Supplement: Supplementary file 1 [file e-65-m1584-sup1.cif]

##############################################################################
###                                                                        ###
###        Electronic paper (Acta Crystallographica Section E)             ###
###                                                                        ###
##############################################################################
#                                                                            #
# This CIF contains the data in a paper accepted for publication in Acta     #
# Crystallographica Section E. It conforms to the requirements of Notes      #
# for Authors for Section E, and has been peer reviewed under the auspices   #
# of the IUCr Commission on Journals.                                        #
#                                                                            #
# Full details of the Crystallographic Information File format               #
# are given in the paper "The Crystallographic Information File (CIF):       #
# a New Standard Archive File for Crystallography" by S. R. Hall, F. H.      #
# Allen and I. D. Brown [Acta Cryst. (1991), A47, 655-685].                  #
#                                                                            #
# The current version of the core CIF dictionary is obtainable from          #
# ftp://ftp.iucr.org/pub/cif_core.dic. The current version number is 2.4.    #
#                                                                            #
# Software is freely available for graphical display of the structure(s) in  #
# this CIF.  For information consult the CIF home page http://www.iucr.org/  #
# cif/home.html                                                              #
#                                                                            #
# This file may be used for bona fide research purposes within the           #
# scientific community so long as proper attribution is given to the journal # 
# article from which it was obtained.                                        #
#                                                                            #
##############################################################################
                                             
data_I
_audit_creation_method     SHELXL-97
_chemical_name_systematic
;
<i>trans</i>-Bis[4-amino-<i>N</i>-(pyrimidin-2-
yl)benzenesulfonamidato]dipyridinenickel(II) hemihydrate
;
_chemical_name_common     ?
_chemical_formula_moiety     'C30 H28 N10 Ni O4 S2, 0.5(H2 O)'
_chemical_formula_sum     'C30 H29 N10 Ni O4.50 S2'
_chemical_formula_iupac     '[Ni (C10 H9 N4 O2 S)2 (C5 H5 N)2], 0.5H2 O'
_chemical_formula_weight     724.46
_chemical_melting_point     ?
_symmetry_cell_setting     monoclinic
_symmetry_space_group_name_H-M     'C 2/c'
_symmetry_space_group_name_Hall     '-C 2yc'
loop_
    _symmetry_equiv_pos_as_xyz
    'x, y, z'
    '-x, y, -z+1/2'
    'x+1/2, y+1/2, z'
    '-x+1/2, y+1/2, -z+1/2'
    '-x, -y, -z'
    'x, -y, z-1/2'
    '-x+1/2, -y+1/2, -z'
    'x+1/2, -y+1/2, z-1/2'
_cell_length_a     39.593(5)
_cell_length_b     11.2297(13)
_cell_length_c     14.5656(18)
_cell_angle_alpha     90.00
_cell_angle_beta     105.463(2)
_cell_angle_gamma     90.00
_cell_volume     6241.6(13)
_cell_formula_units_Z     8
_cell_measurement_reflns_used     10593
_cell_measurement_theta_min     3.0
_cell_measurement_theta_max     25.3
_cell_measurement_temperature     193(2)
_exptl_crystal_description     'block'
_exptl_crystal_colour     'light-blue'
_exptl_crystal_size_max     0.39
_exptl_crystal_size_mid     0.30
_exptl_crystal_size_min     0.30
_exptl_crystal_density_diffrn     1.542
_exptl_crystal_density_meas     ?
_exptl_crystal_density_method     'not measured'
_exptl_crystal_F_000     3000
_exptl_absorpt_coefficient_mu     0.813
_exptl_absorpt_correction_type     multi-scan
_exptl_absorpt_process_details     '(REQAB; Jacobson, 1998)'
_exptl_absorpt_correction_T_min     0.632
_exptl_absorpt_correction_T_max     0.784
_exptl_special_details
;
;
_diffrn_ambient_temperature     193(2)
_diffrn_radiation_type     MoK\a
_diffrn_radiation_wavelength     0.71070
_diffrn_radiation_source     'fine-focus sealed tube'
_diffrn_radiation_monochromator     graphite
_diffrn_measurement_device_type     'Rigaku Mercury CCD diffractometer'
_diffrn_measurement_method     \w
_diffrn_detector_area_resol_mean     7.31
_diffrn_reflns_number     29798
_diffrn_reflns_av_R_equivalents     0.0449
_diffrn_reflns_av_sigmaI/netI     0.0365
_diffrn_reflns_theta_min     3.03
_diffrn_reflns_theta_max     25.35
_diffrn_reflns_theta_full     25.35
_diffrn_measured_fraction_theta_max     0.997
_diffrn_measured_fraction_theta_full     0.997
_diffrn_reflns_limit_h_min     -47
_diffrn_reflns_limit_h_max     46
_diffrn_reflns_limit_k_min     -13
_diffrn_reflns_limit_k_max     13
_diffrn_reflns_limit_l_min     -15
_diffrn_reflns_limit_l_max     17
_diffrn_standards_number     0
_diffrn_standards_interval_count     .
_diffrn_standards_interval_time     .
_diffrn_standards_decay_%     ?
_refine_special_details
;
Refinement of <i>F</i>^2^ against ALL reflections. The weighted <i>R</i>-factor
<i>wR</i> and goodness of fit <i>S</i> are based on <i>F</i>^2^, conventional
<i>R</i>-factors <i>R</i> are based on <i>F</i>, with <i>F</i> set to zero for
negative <i>F</i>^2^. The threshold expression of <i>F</i>^2^ >
\s(<i>F</i>^2^) is used only for calculating <i>R</i>-factors(gt) <i>etc</i>.
and is not relevant to the choice of reflections for refinement.
<i>R</i>-factors based on <i>F</i>^2^ are statistically about twice as large
as those based on <i>F</i>, and <i>R</i>- factors based on ALL data will be
even larger.
;
_reflns_number_total     5701
_reflns_number_gt     5115
_reflns_threshold_expression     >2\s(I)
_refine_ls_structure_factor_coef     Fsqd
_refine_ls_matrix_type     full
_refine_ls_R_factor_all     0.0511
_refine_ls_R_factor_gt     0.0434
_refine_ls_wR_factor_gt     0.0847
_refine_ls_wR_factor_ref     0.0878
_refine_ls_goodness_of_fit_ref     1.150
_refine_ls_restrained_S_all     1.150
_refine_ls_number_reflns     5701
_refine_ls_number_parameters     434
_refine_ls_number_restraints     1
_refine_ls_hydrogen_treatment     mixed
_refine_ls_weighting_scheme     calc
_refine_ls_weighting_details
        'calc w=1/[\s^2^(Fo^2^)+(0.0251P)^2^+12.1467P] where P=(Fo^2^+2Fc^2^)/3'
_atom_sites_solution_hydrogens     geom
_atom_sites_solution_primary     direct
_atom_sites_solution_secondary     difmap
_refine_ls_shift/su_max     0.001
_refine_ls_shift/su_mean     0.000
_refine_diff_density_max     0.347
_refine_diff_density_min     -0.366
_refine_ls_extinction_method     none
_refine_ls_extinction_coef     ?
loop_
    _atom_type_symbol
    _atom_type_description
    _atom_type_scat_dispersion_real
    _atom_type_scat_dispersion_imag
    _atom_type_scat_source
    'C' 'C' 0.0033 0.0016
                         'International Tables Vol C Tables 4.2.6.8 and 6.1.1.4'
    'H' 'H' 0.0000 0.0000
                         'International Tables Vol C Tables 4.2.6.8 and 6.1.1.4'
    'N' 'N' 0.0061 0.0033
                         'International Tables Vol C Tables 4.2.6.8 and 6.1.1.4'
    'Ni' 'Ni' 0.3393 1.1124
                         'International Tables Vol C Tables 4.2.6.8 and 6.1.1.4'
    'O' 'O' 0.0106 0.0060
                         'International Tables Vol C Tables 4.2.6.8 and 6.1.1.4'
    'S' 'S' 0.1246 0.1234
                         'International Tables Vol C Tables 4.2.6.8 and 6.1.1.4'
_computing_data_collection     'CrystalClear (Rigaku, 1999)'
_computing_cell_refinement     'CrystalClear (Rigaku, 1999)'
_computing_data_reduction     'CrystalStructure (Rigaku/MSC, 2000)'
_computing_structure_solution     'SHELXS-97 (Sheldrick, 2008)'
_computing_structure_refinement     'SHELXL-97 (Sheldrick, 2008)'
_computing_molecular_graphics     'SHELXTL (Sheldrick, 2008)'
_computing_publication_material     'SHELXTL (Sheldrick, 2008)'
loop_
    _atom_site_type_symbol
    _atom_site_label
    _atom_site_fract_x
    _atom_site_fract_y
    _atom_site_fract_z
    _atom_site_U_iso_or_equiv
    _atom_site_adp_type
    _atom_site_calc_flag
    _atom_site_refinement_flags
    _atom_site_occupancy
    _atom_site_disorder_assembly
    _atom_site_disorder_group
    Ni Ni1 0.376495(8) 0.47975(3) 0.36660(2) 0.02041(10) Uani d . 1 . .
    S S1 0.428806(17) 0.71628(6) 0.33576(4) 0.02185(16) Uani d . 1 . .
    S S2 0.317022(17) 0.25094(6) 0.38453(4) 0.02043(15) Uani d . 1 . .
    O O1 0.40113(5) 0.73522(17) 0.24982(13) 0.0314(5) Uani d . 1 . .
    O O2 0.46403(5) 0.71068(17) 0.32506(13) 0.0297(5) Uani d . 1 . .
    O O3 0.28333(5) 0.28191(16) 0.39866(13) 0.0263(4) Uani d . 1 . .
    O O4 0.34354(5) 0.21802(16) 0.47017(12) 0.0267(4) Uani d . 1 . .
    O O5 0.5000 0.8828(3) 0.2500 0.0490(9) Uani d SD 1 . .
    H H5A 0.4897(10) 0.836(3) 0.277(3) 0.084(16) Uiso d D 1 . .
    N N1 0.41630(6) 0.46846(19) 0.49554(15) 0.0217(5) Uani d . 1 . .
    N N2 0.46869(5) 0.5851(2) 0.51753(15) 0.0249(5) Uani d . 1 . .
    N N3 0.41832(5) 0.59728(19) 0.38171(14) 0.0212(5) Uani d . 1 . .
    N N4 0.42496(9) 1.0955(2) 0.6134(2) 0.0584(9) Uani d . 1 . .
    H H4A 0.4050 1.1303 0.6132 0.070 Uiso calc R 1 . .
    H H4B 0.4444 1.1170 0.6553 0.070 Uiso calc R 1 . .
    N N5 0.34162(5) 0.48874(19) 0.23269(15) 0.0221(5) Uani d . 1 . .
    N N6 0.28946(6) 0.3704(2) 0.18929(16) 0.0268(5) Uani d . 1 . .
    N N7 0.33422(6) 0.35699(19) 0.33871(15) 0.0226(5) Uani d . 1 . .
    N N8 0.29208(8) -0.1432(3) 0.1044(2) 0.0651(10) Uani d . 1 . .
    H H8A 0.3092 -0.1693 0.0818 0.078 Uiso calc R 1 . .
    H H8B 0.2711 -0.1751 0.0850 0.078 Uiso calc R 1 . .
    N N9 0.40712(6) 0.34694(19) 0.32133(15) 0.0225(5) Uani d . 1 . .
    N N10 0.34701(6) 0.6123(2) 0.41977(16) 0.0247(5) Uani d . 1 . .
    C C1 0.43038(7) 0.4097(2) 0.57599(18) 0.0265(6) Uani d . 1 . .
    H H1 0.4170 0.3504 0.5970 0.032 Uiso calc R 1 . .
    C C2 0.46398(8) 0.4336(3) 0.6293(2) 0.0320(7) Uani d . 1 . .
    H H2 0.4744 0.3905 0.6858 0.038 Uiso calc R 1 . .
    C C3 0.48177(7) 0.5226(3) 0.59712(19) 0.0309(7) Uani d . 1 . .
    H H3 0.5049 0.5408 0.6339 0.037 Uiso calc R 1 . .
    C C4 0.43644(7) 0.5526(2) 0.46787(18) 0.0203(6) Uani d . 1 . .
    C C5 0.42814(7) 0.8321(2) 0.41556(18) 0.0224(6) Uani d . 1 . .
    C C6 0.45869(7) 0.8664(2) 0.48213(19) 0.0266(6) Uani d . 1 . .
    H H6 0.4804 0.8298 0.4825 0.032 Uiso calc R 1 . .
    C C7 0.45746(8) 0.9540(3) 0.5479(2) 0.0335(7) Uani d . 1 . .
    H H7 0.4784 0.9779 0.5932 0.040 Uiso calc R 1 . .
    C C8 0.42570(9) 1.0076(3) 0.5483(2) 0.0372(8) Uani d . 1 . .
    C C9 0.39532(8) 0.9720(3) 0.4813(2) 0.0375(8) Uani d . 1 . .
    H H9 0.3736 1.0080 0.4811 0.045 Uiso calc R 1 . .
    C C10 0.39631(8) 0.8855(2) 0.4155(2) 0.0303(7) Uani d . 1 . .
    H H10 0.3754 0.8620 0.3701 0.036 Uiso calc R 1 . .
    C C11 0.33173(7) 0.5489(2) 0.15111(19) 0.0271(6) Uani d . 1 . .
    H H11 0.3462 0.6109 0.1385 0.033 Uiso calc R 1 . .
    C C12 0.30078(7) 0.5223(3) 0.0849(2) 0.0313(7) Uani d . 1 . .
    H H12 0.2934 0.5641 0.0263 0.038 Uiso calc R 1 . .
    C C13 0.28092(8) 0.4319(3) 0.1077(2) 0.0328(7) Uani d . 1 . .
    H H13 0.2596 0.4119 0.0623 0.039 Uiso calc R 1 . .
    C C14 0.31993(7) 0.4022(2) 0.24983(18) 0.0216(6) Uani d . 1 . .
    C C15 0.30996(7) 0.1324(2) 0.30324(18) 0.0218(6) Uani d . 1 . .
    C C16 0.27727(8) 0.0820(3) 0.2716(2) 0.0379(8) Uani d . 1 . .
    H H16 0.2586 0.1105 0.2950 0.046 Uiso calc R 1 . .
    C C17 0.27131(8) -0.0095(3) 0.2061(3) 0.0466(9) Uani d . 1 . .
    H H17 0.2486 -0.0435 0.1853 0.056 Uiso calc R 1 . .
    C C18 0.29810(8) -0.0527(3) 0.1700(2) 0.0350(7) Uani d . 1 . .
    C C19 0.33103(8) -0.0008(3) 0.2019(2) 0.0336(7) Uani d . 1 . .
    H H19 0.3498 -0.0283 0.1782 0.040 Uiso calc R 1 . .
    C C20 0.33674(7) 0.0903(3) 0.2676(2) 0.0310(7) Uani d . 1 . .
    H H20 0.3594 0.1247 0.2887 0.037 Uiso calc R 1 . .
    C C21 0.41867(7) 0.3623(3) 0.24379(19) 0.0289(6) Uani d . 1 . .
    H H21 0.4128 0.4340 0.2085 0.035 Uiso calc R 1 . .
    C C22 0.43874(8) 0.2791(3) 0.2126(2) 0.0374(7) Uani d . 1 . .
    H H22 0.4459 0.2926 0.1562 0.045 Uiso calc R 1 . .
    C C23 0.44820(8) 0.1763(3) 0.2645(2) 0.0330(7) Uani d . 1 . .
    H H23 0.4623 0.1182 0.2451 0.040 Uiso calc R 1 . .
    C C24 0.43681(8) 0.1593(3) 0.3451(2) 0.0306(7) Uani d . 1 . .
    H H24 0.4429 0.0893 0.3825 0.037 Uiso calc R 1 . .
    C C25 0.41634(7) 0.2460(2) 0.37019(19) 0.0268(6) Uani d . 1 . .
    H H25 0.4083 0.2333 0.4254 0.032 Uiso calc R 1 . .
    C C26 0.35952(8) 0.6565(3) 0.5073(2) 0.0316(7) Uani d . 1 . .
    H H26 0.3806 0.6234 0.5461 0.038 Uiso calc R 1 . .
    C C27 0.34397(8) 0.7466(3) 0.5450(2) 0.0362(7) Uani d . 1 . .
    H H27 0.3541 0.7746 0.6078 0.043 Uiso calc R 1 . .
    C C28 0.31366(8) 0.7953(3) 0.4905(2) 0.0437(8) Uani d . 1 . .
    H H28 0.3024 0.8584 0.5142 0.052 Uiso calc R 1 . .
    C C29 0.29995(10) 0.7508(4) 0.4010(3) 0.0622(12) Uani d . 1 . .
    H H29 0.2787 0.7820 0.3614 0.075 Uiso calc R 1 . .
    C C30 0.31719(8) 0.6605(3) 0.3687(2) 0.0504(10) Uani d . 1 . .
    H H30 0.3073 0.6308 0.3063 0.060 Uiso calc R 1 . .
loop_
    _atom_site_aniso_label
    _atom_site_aniso_U_11
    _atom_site_aniso_U_22
    _atom_site_aniso_U_33
    _atom_site_aniso_U_12
    _atom_site_aniso_U_13
    _atom_site_aniso_U_23
    Ni1 0.02345(19) 0.01857(18) 0.01829(18) -0.00101(14) 0.00399(14) 0.00093(14)
    S1 0.0273(4) 0.0209(3) 0.0187(3) -0.0014(3) 0.0084(3) 0.0012(3)
    S2 0.0248(3) 0.0191(3) 0.0181(3) 0.0005(3) 0.0070(3) 0.0016(3)
    O1 0.0407(12) 0.0291(11) 0.0211(10) -0.0029(9) 0.0026(9) 0.0065(8)
    O2 0.0299(11) 0.0324(11) 0.0329(11) -0.0021(9) 0.0192(9) -0.0045(9)
    O3 0.0276(10) 0.0256(10) 0.0291(10) 0.0025(8) 0.0134(9) -0.0007(8)
    O4 0.0317(10) 0.0270(10) 0.0192(10) 0.0024(8) 0.0027(8) 0.0043(8)
    O5 0.071(3) 0.033(2) 0.053(2) 0.000 0.035(2) 0.000
    N1 0.0275(12) 0.0201(12) 0.0181(11) 0.0036(9) 0.0071(10) 0.0026(9)
    N2 0.0216(12) 0.0291(13) 0.0231(12) 0.0032(10) 0.0042(10) -0.0008(10)
    N3 0.0257(12) 0.0202(12) 0.0162(11) 0.0009(9) 0.0030(9) 0.0028(9)
    N4 0.090(2) 0.0377(17) 0.0558(19) 0.0075(16) 0.0342(18) -0.0174(15)
    N5 0.0237(12) 0.0209(12) 0.0219(12) 0.0001(9) 0.0064(10) 0.0013(9)
    N6 0.0254(12) 0.0299(13) 0.0231(12) -0.0027(10) 0.0031(10) 0.0037(10)
    N7 0.0275(12) 0.0194(12) 0.0192(11) -0.0035(9) 0.0032(10) 0.0029(9)
    N8 0.0504(18) 0.076(2) 0.078(2) -0.0238(17) 0.0320(17) -0.0562(19)
    N9 0.0258(12) 0.0209(12) 0.0202(11) -0.0040(9) 0.0053(10) 0.0000(9)
    N10 0.0249(12) 0.0242(12) 0.0254(13) -0.0023(10) 0.0076(10) 0.0009(10)
    C1 0.0355(16) 0.0254(15) 0.0208(14) 0.0074(12) 0.0110(13) 0.0042(12)
    C2 0.0341(16) 0.0401(17) 0.0213(15) 0.0132(14) 0.0064(13) 0.0082(13)
    C3 0.0223(14) 0.0453(18) 0.0225(15) 0.0061(13) 0.0016(12) -0.0034(13)
    C4 0.0257(14) 0.0174(13) 0.0189(13) 0.0031(11) 0.0079(11) -0.0020(11)
    C5 0.0318(15) 0.0169(13) 0.0208(14) -0.0008(11) 0.0111(12) 0.0026(11)
    C6 0.0329(16) 0.0216(14) 0.0267(15) 0.0010(12) 0.0103(13) 0.0024(12)
    C7 0.0480(19) 0.0260(16) 0.0256(15) 0.0008(14) 0.0082(14) -0.0013(13)
    C8 0.065(2) 0.0203(15) 0.0359(17) 0.0015(15) 0.0303(17) 0.0018(13)
    C9 0.0407(18) 0.0240(16) 0.057(2) 0.0090(14) 0.0297(17) 0.0065(15)
    C10 0.0314(16) 0.0193(14) 0.0429(18) 0.0021(12) 0.0146(14) 0.0045(13)
    C11 0.0325(16) 0.0257(15) 0.0247(15) 0.0014(12) 0.0101(13) 0.0058(12)
    C12 0.0333(16) 0.0382(17) 0.0207(14) 0.0028(14) 0.0042(13) 0.0115(13)
    C13 0.0283(15) 0.0400(18) 0.0254(15) -0.0014(14) -0.0013(13) 0.0026(14)
    C14 0.0242(14) 0.0195(14) 0.0215(14) 0.0010(11) 0.0070(11) 0.0001(11)
    C15 0.0254(14) 0.0218(14) 0.0181(13) 0.0005(11) 0.0056(11) 0.0003(11)
    C16 0.0317(16) 0.0361(18) 0.053(2) -0.0107(14) 0.0232(15) -0.0177(15)
    C17 0.0335(17) 0.052(2) 0.061(2) -0.0178(16) 0.0235(17) -0.0289(18)
    C18 0.0387(17) 0.0328(17) 0.0348(17) -0.0049(14) 0.0122(14) -0.0100(14)
    C19 0.0313(16) 0.0405(18) 0.0322(16) 0.0001(14) 0.0140(13) -0.0129(14)
    C20 0.0231(14) 0.0376(17) 0.0321(16) -0.0033(13) 0.0070(13) -0.0079(14)
    C21 0.0405(17) 0.0268(15) 0.0192(14) 0.0010(13) 0.0076(13) 0.0043(12)
    C22 0.0501(19) 0.0391(18) 0.0300(17) 0.0010(15) 0.0226(15) 0.0003(14)
    C23 0.0369(17) 0.0302(16) 0.0352(17) 0.0046(13) 0.0151(14) -0.0029(14)
    C24 0.0389(17) 0.0239(15) 0.0295(16) 0.0050(13) 0.0098(13) 0.0036(12)
    C25 0.0360(16) 0.0243(15) 0.0228(14) -0.0005(12) 0.0124(13) 0.0033(12)
    C26 0.0328(16) 0.0324(17) 0.0293(16) 0.0060(13) 0.0080(13) -0.0005(13)
    C27 0.0377(17) 0.0398(18) 0.0323(17) 0.0043(15) 0.0115(14) -0.0072(14)
    C28 0.0415(19) 0.042(2) 0.049(2) 0.0133(16) 0.0139(16) -0.0086(16)
    C29 0.052(2) 0.078(3) 0.046(2) 0.041(2) -0.0041(18) -0.016(2)
    C30 0.0371(19) 0.065(2) 0.041(2) 0.0211(17) -0.0049(16) -0.0147(18)
_geom_special_details
;
All e.s.d.'s (except the e.s.d. in the dihedral angle between two l.s. planes)
are estimated using the full covariance matrix. The cell e.s.d.'s are taken
into account individually in the estimation of e.s.d.'s in distances, angles
and torsion angles; correlations between e.s.d.'s in cell parameters are only
used when they are defined by crystal symmetry. An approximate (isotropic)
treatment of cell e.s.d.'s is used for estimating e.s.d.'s involving l.s.
planes.
;
loop_
    _geom_bond_atom_site_label_1
    _geom_bond_atom_site_label_2
    _geom_bond_site_symmetry_2
    _geom_bond_distance
    _geom_bond_publ_flag
    Ni1 N5 . 2.070(2) ?
    Ni1 N3 . 2.083(2) ?
    Ni1 N1 . 2.109(2) ?
    Ni1 N7 . 2.122(2) ?
    Ni1 N9 . 2.134(2) ?
    Ni1 N10 . 2.159(2) ?
    S1 O1 . 1.443(2) ?
    S1 O2 . 1.4454(19) ?
    S1 N3 . 1.598(2) ?
    S1 C5 . 1.749(3) ?
    S2 O3 . 1.4455(19) ?
    S2 O4 . 1.4480(19) ?
    S2 N7 . 1.603(2) ?
    S2 C15 . 1.754(3) ?
    O5 H5A . 0.83(4) ?
    N1 C1 . 1.331(3) ?
    N1 C4 . 1.365(3) ?
    N2 C3 . 1.336(3) ?
    N2 C4 . 1.339(3) ?
    N3 C4 . 1.364(3) ?
    N4 C8 . 1.374(4) ?
    N4 H4A . 0.8800 ?
    N4 H4B . 0.8800 ?
    N5 C11 . 1.332(3) ?
    N5 C14 . 1.363(3) ?
    N6 C13 . 1.337(4) ?
    N6 C14 . 1.339(3) ?
    N7 C14 . 1.365(3) ?
    N8 C18 . 1.371(4) ?
    N8 H8A . 0.8800 ?
    N8 H8B . 0.8800 ?
    N9 C25 . 1.337(3) ?
    N9 C21 . 1.338(3) ?
    N10 C30 . 1.331(4) ?
    N10 C26 . 1.334(4) ?
    C1 C2 . 1.376(4) ?
    C1 H1 . 0.9500 ?
    C2 C3 . 1.375(4) ?
    C2 H2 . 0.9500 ?
    C3 H3 . 0.9500 ?
    C5 C6 . 1.388(4) ?
    C5 C10 . 1.396(4) ?
    C6 C7 . 1.384(4) ?
    C6 H6 . 0.9500 ?
    C7 C8 . 1.395(4) ?
    C7 H7 . 0.9500 ?
    C8 C9 . 1.390(5) ?
    C9 C10 . 1.372(4) ?
    C9 H9 . 0.9500 ?
    C10 H10 . 0.9500 ?
    C11 C12 . 1.375(4) ?
    C11 H11 . 0.9500 ?
    C12 C13 . 1.377(4) ?
    C12 H12 . 0.9500 ?
    C13 H13 . 0.9500 ?
    C15 C16 . 1.375(4) ?
    C15 C20 . 1.383(4) ?
    C16 C17 . 1.379(4) ?
    C16 H16 . 0.9500 ?
    C17 C18 . 1.391(4) ?
    C17 H17 . 0.9500 ?
    C18 C19 . 1.390(4) ?
    C19 C20 . 1.377(4) ?
    C19 H19 . 0.9500 ?
    C20 H20 . 0.9500 ?
    C21 C22 . 1.380(4) ?
    C21 H21 . 0.9500 ?
    C22 C23 . 1.376(4) ?
    C22 H22 . 0.9500 ?
    C23 C24 . 1.379(4) ?
    C23 H23 . 0.9500 ?
    C24 C25 . 1.378(4) ?
    C24 H24 . 0.9500 ?
    C25 H25 . 0.9500 ?
    C26 C27 . 1.373(4) ?
    C26 H26 . 0.9500 ?
    C27 C28 . 1.364(4) ?
    C27 H27 . 0.9500 ?
    C28 C29 . 1.367(5) ?
    C28 H28 . 0.9500 ?
    C29 C30 . 1.373(5) ?
    C29 H29 . 0.9500 ?
    C30 H30 . 0.9500 ?
loop_
    _geom_angle_atom_site_label_1
    _geom_angle_atom_site_label_2
    _geom_angle_atom_site_label_3
    _geom_angle_site_symmetry_1
    _geom_angle_site_symmetry_3
    _geom_angle
    _geom_angle_publ_flag
    N5 Ni1 N3 . . 112.36(8) ?
    N5 Ni1 N1 . . 173.86(8) ?
    N3 Ni1 N1 . . 63.88(8) ?
    N5 Ni1 N7 . . 63.73(8) ?
    N3 Ni1 N7 . . 174.89(8) ?
    N1 Ni1 N7 . . 119.69(8) ?
    N5 Ni1 N9 . . 91.96(8) ?
    N3 Ni1 N9 . . 88.53(8) ?
    N1 Ni1 N9 . . 83.22(8) ?
    N7 Ni1 N9 . . 88.34(8) ?
    N5 Ni1 N10 . . 90.90(8) ?
    N3 Ni1 N10 . . 90.92(8) ?
    N1 Ni1 N10 . . 93.96(8) ?
    N7 Ni1 N10 . . 92.41(8) ?
    N9 Ni1 N10 . . 177.09(8) ?
    O1 S1 O2 . . 116.38(12) ?
    O1 S1 N3 . . 105.35(11) ?
    O2 S1 N3 . . 112.00(12) ?
    O1 S1 C5 . . 108.93(12) ?
    O2 S1 C5 . . 106.85(12) ?
    N3 S1 C5 . . 106.97(11) ?
    O3 S2 O4 . . 115.06(11) ?
    O3 S2 N7 . . 113.02(11) ?
    O4 S2 N7 . . 104.92(11) ?
    O3 S2 C15 . . 106.95(12) ?
    O4 S2 C15 . . 109.65(12) ?
    N7 S2 C15 . . 106.97(12) ?
    C1 N1 C4 . . 117.6(2) ?
    C1 N1 Ni1 . . 148.4(2) ?
    C4 N1 Ni1 . . 92.99(15) ?
    C3 N2 C4 . . 114.8(2) ?
    C4 N3 S1 . . 124.13(18) ?
    C4 N3 Ni1 . . 94.16(15) ?
    S1 N3 Ni1 . . 140.67(12) ?
    C8 N4 H4A . . 120.0 ?
    C8 N4 H4B . . 120.0 ?
    H4A N4 H4B . . 120.0 ?
    C11 N5 C14 . . 118.4(2) ?
    C11 N5 Ni1 . . 146.01(19) ?
    C14 N5 Ni1 . . 95.00(15) ?
    C13 N6 C14 . . 114.7(2) ?
    C14 N7 S2 . . 123.83(18) ?
    C14 N7 Ni1 . . 92.64(15) ?
    S2 N7 Ni1 . . 143.48(13) ?
    C18 N8 H8A . . 120.0 ?
    C18 N8 H8B . . 120.0 ?
    H8A N8 H8B . . 120.0 ?
    C25 N9 C21 . . 116.9(2) ?
    C25 N9 Ni1 . . 121.68(18) ?
    C21 N9 Ni1 . . 121.38(18) ?
    C30 N10 C26 . . 115.5(3) ?
    C30 N10 Ni1 . . 124.3(2) ?
    C26 N10 Ni1 . . 120.04(18) ?
    N1 C1 C2 . . 121.0(3) ?
    N1 C1 H1 . . 119.5 ?
    C2 C1 H1 . . 119.5 ?
    C3 C2 C1 . . 117.1(3) ?
    C3 C2 H2 . . 121.4 ?
    C1 C2 H2 . . 121.4 ?
    N2 C3 C2 . . 124.2(3) ?
    N2 C3 H3 . . 117.9 ?
    C2 C3 H3 . . 117.9 ?
    N2 C4 N3 . . 126.1(2) ?
    N2 C4 N1 . . 125.2(2) ?
    N3 C4 N1 . . 108.7(2) ?
    C6 C5 C10 . . 120.0(3) ?
    C6 C5 S1 . . 120.4(2) ?
    C10 C5 S1 . . 119.5(2) ?
    C7 C6 C5 . . 119.7(3) ?
    C7 C6 H6 . . 120.1 ?
    C5 C6 H6 . . 120.1 ?
    C6 C7 C8 . . 120.5(3) ?
    C6 C7 H7 . . 119.7 ?
    C8 C7 H7 . . 119.7 ?
    N4 C8 C9 . . 121.2(3) ?
    N4 C8 C7 . . 119.8(3) ?
    C9 C8 C7 . . 119.0(3) ?
    C10 C9 C8 . . 120.9(3) ?
    C10 C9 H9 . . 119.5 ?
    C8 C9 H9 . . 119.5 ?
    C9 C10 C5 . . 119.8(3) ?
    C9 C10 H10 . . 120.1 ?
    C5 C10 H10 . . 120.1 ?
    N5 C11 C12 . . 120.7(3) ?
    N5 C11 H11 . . 119.7 ?
    C12 C11 H11 . . 119.7 ?
    C11 C12 C13 . . 116.8(3) ?
    C11 C12 H12 . . 121.6 ?
    C13 C12 H12 . . 121.6 ?
    N6 C13 C12 . . 124.7(3) ?
    N6 C13 H13 . . 117.6 ?
    C12 C13 H13 . . 117.6 ?
    N6 C14 N5 . . 124.8(2) ?
    N6 C14 N7 . . 126.7(2) ?
    N5 C14 N7 . . 108.5(2) ?
    C16 C15 C20 . . 118.8(3) ?
    C16 C15 S2 . . 120.4(2) ?
    C20 C15 S2 . . 120.9(2) ?
    C15 C16 C17 . . 120.7(3) ?
    C15 C16 H16 . . 119.6 ?
    C17 C16 H16 . . 119.6 ?
    C16 C17 C18 . . 121.0(3) ?
    C16 C17 H17 . . 119.5 ?
    C18 C17 H17 . . 119.5 ?
    N8 C18 C19 . . 121.1(3) ?
    N8 C18 C17 . . 120.9(3) ?
    C19 C18 C17 . . 118.0(3) ?
    C20 C19 C18 . . 120.6(3) ?
    C20 C19 H19 . . 119.7 ?
    C18 C19 H19 . . 119.7 ?
    C19 C20 C15 . . 121.0(3) ?
    C19 C20 H20 . . 119.5 ?
    C15 C20 H20 . . 119.5 ?
    N9 C21 C22 . . 123.2(3) ?
    N9 C21 H21 . . 118.4 ?
    C22 C21 H21 . . 118.4 ?
    C23 C22 C21 . . 118.9(3) ?
    C23 C22 H22 . . 120.5 ?
    C21 C22 H22 . . 120.5 ?
    C22 C23 C24 . . 118.8(3) ?
    C22 C23 H23 . . 120.6 ?
    C24 C23 H23 . . 120.6 ?
    C25 C24 C23 . . 118.5(3) ?
    C25 C24 H24 . . 120.7 ?
    C23 C24 H24 . . 120.7 ?
    N9 C25 C24 . . 123.7(3) ?
    N9 C25 H25 . . 118.2 ?
    C24 C25 H25 . . 118.2 ?
    N10 C26 C27 . . 124.4(3) ?
    N10 C26 H26 . . 117.8 ?
    C27 C26 H26 . . 117.8 ?
    C28 C27 C26 . . 118.8(3) ?
    C28 C27 H27 . . 120.6 ?
    C26 C27 H27 . . 120.6 ?
    C27 C28 C29 . . 118.2(3) ?
    C27 C28 H28 . . 120.9 ?
    C29 C28 H28 . . 120.9 ?
    C28 C29 C30 . . 119.3(3) ?
    C28 C29 H29 . . 120.4 ?
    C30 C29 H29 . . 120.4 ?
    N10 C30 C29 . . 123.9(3) ?
    N10 C30 H30 . . 118.1 ?
    C29 C30 H30 . . 118.1 ?
loop_
    _geom_torsion_atom_site_label_1
    _geom_torsion_atom_site_label_2
    _geom_torsion_atom_site_label_3
    _geom_torsion_atom_site_label_4
    _geom_torsion_site_symmetry_1
    _geom_torsion_site_symmetry_2
    _geom_torsion_site_symmetry_3
    _geom_torsion_site_symmetry_4
    _geom_torsion
    _geom_torsion_publ_flag
    N3 Ni1 N1 C1 . . . . -169.1(4) ?
    N7 Ni1 N1 C1 . . . . 6.7(4) ?
    N9 Ni1 N1 C1 . . . . -77.5(3) ?
    N10 Ni1 N1 C1 . . . . 101.8(3) ?
    N3 Ni1 N1 C4 . . . . -3.18(14) ?
    N7 Ni1 N1 C4 . . . . 172.69(14) ?
    N9 Ni1 N1 C4 . . . . 88.51(15) ?
    N10 Ni1 N1 C4 . . . . -92.26(15) ?
    O1 S1 N3 C4 . . . . -175.1(2) ?
    O2 S1 N3 C4 . . . . 57.5(2) ?
    C5 S1 N3 C4 . . . . -59.3(2) ?
    O1 S1 N3 Ni1 . . . . -10.2(2) ?
    O2 S1 N3 Ni1 . . . . -137.63(18) ?
    C5 S1 N3 Ni1 . . . . 105.6(2) ?
    N5 Ni1 N3 C4 . . . . -171.50(14) ?
    N1 Ni1 N3 C4 . . . . 3.18(14) ?
    N9 Ni1 N3 C4 . . . . -79.99(15) ?
    N10 Ni1 N3 C4 . . . . 97.15(15) ?
    N5 Ni1 N3 S1 . . . . 21.0(2) ?
    N1 Ni1 N3 S1 . . . . -164.3(2) ?
    N9 Ni1 N3 S1 . . . . 112.5(2) ?
    N10 Ni1 N3 S1 . . . . -70.4(2) ?
    N3 Ni1 N5 C11 . . . . -11.8(4) ?
    N7 Ni1 N5 C11 . . . . 171.8(4) ?
    N9 Ni1 N5 C11 . . . . -101.0(3) ?
    N10 Ni1 N5 C11 . . . . 79.6(3) ?
    N3 Ni1 N5 C14 . . . . 178.81(14) ?
    N7 Ni1 N5 C14 . . . . 2.42(14) ?
    N9 Ni1 N5 C14 . . . . 89.60(15) ?
    N10 Ni1 N5 C14 . . . . -89.82(16) ?
    O3 S2 N7 C14 . . . . -63.8(2) ?
    O4 S2 N7 C14 . . . . 170.0(2) ?
    C15 S2 N7 C14 . . . . 53.6(2) ?
    O3 S2 N7 Ni1 . . . . 112.9(2) ?
    O4 S2 N7 Ni1 . . . . -13.2(2) ?
    C15 S2 N7 Ni1 . . . . -129.7(2) ?
    N5 Ni1 N7 C14 . . . . -2.41(14) ?
    N1 Ni1 N7 C14 . . . . -176.65(14) ?
    N9 Ni1 N7 C14 . . . . -95.42(15) ?
    N10 Ni1 N7 C14 . . . . 87.40(15) ?
    N5 Ni1 N7 S2 . . . . -179.7(3) ?
    N1 Ni1 N7 S2 . . . . 6.1(3) ?
    N9 Ni1 N7 S2 . . . . 87.3(2) ?
    N10 Ni1 N7 S2 . . . . -89.9(2) ?
    N5 Ni1 N9 C25 . . . . -129.8(2) ?
    N3 Ni1 N9 C25 . . . . 117.9(2) ?
    N1 Ni1 N9 C25 . . . . 54.0(2) ?
    N7 Ni1 N9 C25 . . . . -66.1(2) ?
    N5 Ni1 N9 C21 . . . . 51.8(2) ?
    N3 Ni1 N9 C21 . . . . -60.5(2) ?
    N1 Ni1 N9 C21 . . . . -124.4(2) ?
    N7 Ni1 N9 C21 . . . . 115.5(2) ?
    N5 Ni1 N10 C30 . . . . 3.0(3) ?
    N3 Ni1 N10 C30 . . . . 115.4(3) ?
    N1 Ni1 N10 C30 . . . . 179.2(3) ?
    N7 Ni1 N10 C30 . . . . -60.8(3) ?
    N5 Ni1 N10 C26 . . . . -172.8(2) ?
    N3 Ni1 N10 C26 . . . . -60.4(2) ?
    N1 Ni1 N10 C26 . . . . 3.4(2) ?
    N7 Ni1 N10 C26 . . . . 123.4(2) ?
    C4 N1 C1 C2 . . . . 0.2(4) ?
    Ni1 N1 C1 C2 . . . . 164.4(3) ?
    N1 C1 C2 C3 . . . . 1.8(4) ?
    C4 N2 C3 C2 . . . . -1.7(4) ?
    C1 C2 C3 N2 . . . . -1.0(4) ?
    C3 N2 C4 N3 . . . . -175.7(2) ?
    C3 N2 C4 N1 . . . . 4.1(4) ?
    S1 N3 C4 N2 . . . . -14.4(4) ?
    Ni1 N3 C4 N2 . . . . 175.1(2) ?
    S1 N3 C4 N1 . . . . 165.80(17) ?
    Ni1 N3 C4 N1 . . . . -4.7(2) ?
    C1 N1 C4 N2 . . . . -3.4(4) ?
    Ni1 N1 C4 N2 . . . . -175.2(2) ?
    C1 N1 C4 N3 . . . . 176.4(2) ?
    Ni1 N1 C4 N3 . . . . 4.6(2) ?
    O1 S1 C5 C6 . . . . -151.9(2) ?
    O2 S1 C5 C6 . . . . -25.5(2) ?
    N3 S1 C5 C6 . . . . 94.6(2) ?
    O1 S1 C5 C10 . . . . 31.7(2) ?
    O2 S1 C5 C10 . . . . 158.2(2) ?
    N3 S1 C5 C10 . . . . -81.7(2) ?
    C10 C5 C6 C7 . . . . -0.4(4) ?
    S1 C5 C6 C7 . . . . -176.7(2) ?
    C5 C6 C7 C8 . . . . 0.5(4) ?
    C6 C7 C8 N4 . . . . -179.3(3) ?
    C6 C7 C8 C9 . . . . -0.3(4) ?
    N4 C8 C9 C10 . . . . 179.0(3) ?
    C7 C8 C9 C10 . . . . 0.0(4) ?
    C8 C9 C10 C5 . . . . 0.1(4) ?
    C6 C5 C10 C9 . . . . 0.1(4) ?
    S1 C5 C10 C9 . . . . 176.5(2) ?
    C14 N5 C11 C12 . . . . -1.6(4) ?
    Ni1 N5 C11 C12 . . . . -169.5(2) ?
    N5 C11 C12 C13 . . . . 0.4(4) ?
    C14 N6 C13 C12 . . . . -0.7(4) ?
    C11 C12 C13 N6 . . . . 0.8(5) ?
    C13 N6 C14 N5 . . . . -0.7(4) ?
    C13 N6 C14 N7 . . . . 177.7(3) ?
    C11 N5 C14 N6 . . . . 1.8(4) ?
    Ni1 N5 C14 N6 . . . . 175.1(2) ?
    C11 N5 C14 N7 . . . . -176.8(2) ?
    Ni1 N5 C14 N7 . . . . -3.6(2) ?
    S2 N7 C14 N6 . . . . 2.9(4) ?
    Ni1 N7 C14 N6 . . . . -175.1(2) ?
    S2 N7 C14 N5 . . . . -178.49(18) ?
    Ni1 N7 C14 N5 . . . . 3.5(2) ?
    O3 S2 C15 C16 . . . . -4.6(3) ?
    O4 S2 C15 C16 . . . . 120.8(2) ?
    N7 S2 C15 C16 . . . . -126.0(2) ?
    O3 S2 C15 C20 . . . . 173.3(2) ?
    O4 S2 C15 C20 . . . . -61.3(3) ?
    N7 S2 C15 C20 . . . . 52.0(3) ?
    C20 C15 C16 C17 . . . . 0.6(5) ?
    S2 C15 C16 C17 . . . . 178.6(3) ?
    C15 C16 C17 C18 . . . . -0.4(5) ?
    C16 C17 C18 N8 . . . . -179.6(3) ?
    C16 C17 C18 C19 . . . . 0.0(5) ?
    N8 C18 C19 C20 . . . . 179.8(3) ?
    C17 C18 C19 C20 . . . . 0.3(5) ?
    C18 C19 C20 C15 . . . . -0.1(5) ?
    C16 C15 C20 C19 . . . . -0.3(4) ?
    S2 C15 C20 C19 . . . . -178.3(2) ?
    C25 N9 C21 C22 . . . . 1.0(4) ?
    Ni1 N9 C21 C22 . . . . 179.5(2) ?
    N9 C21 C22 C23 . . . . -1.6(5) ?
    C21 C22 C23 C24 . . . . 1.0(5) ?
    C22 C23 C24 C25 . . . . 0.1(4) ?
    C21 N9 C25 C24 . . . . 0.2(4) ?
    Ni1 N9 C25 C24 . . . . -178.3(2) ?
    C23 C24 C25 N9 . . . . -0.8(4) ?
    C30 N10 C26 C27 . . . . -0.9(4) ?
    Ni1 N10 C26 C27 . . . . 175.3(2) ?
    N10 C26 C27 C28 . . . . 0.1(5) ?
    C26 C27 C28 C29 . . . . 0.7(5) ?
    C27 C28 C29 C30 . . . . -0.7(6) ?
    C26 N10 C30 C29 . . . . 0.8(5) ?
    Ni1 N10 C30 C29 . . . . -175.2(3) ?
    C28 C29 C30 N10 . . . . 0.0(7) ?
loop_
    _geom_hbond_atom_site_label_D
    _geom_hbond_atom_site_label_H
    _geom_hbond_atom_site_label_A
    _geom_hbond_site_symmetry_A
    _geom_hbond_distance_DH
    _geom_hbond_distance_HA
    _geom_hbond_distance_DA
    _geom_hbond_angle_DHA
    N8 H8B O3 4_545 0.88 2.28 3.091(3) 152.9
    N8 H8A O4 6 0.88 2.44 3.287(3) 160.9
    N4 H4B O5 5_676 0.88 2.26 3.113(4) 162.2
    N4 H4A O1 6_576 0.88 2.54 3.075(3) 120.2
    O5 H5A O2 . 0.83(4) 1.97(4) 2.791(3) 172(4)
    C2 H2 O2 6_566 0.95 2.45 3.280(3) 145.4
    C12 H12 O3 6_565 0.95 2.49 3.417(3) 164.5
data_global
_journal_date_recd_electronic     2009-09-30
_journal_date_accepted     2009-10-22
_journal_name_full     'Acta Crystallographica, Section E'
_journal_year     2009
_journal_volume     65
_journal_issue     12
_journal_page_first     m1584
_journal_page_last     m1584
_journal_paper_category     QM
_journal_coeditor_code     PK2197
_publ_contact_author_name     'Zhen-Feng Chen'
_publ_contact_author_address
;
Key Laboratory for the Chemistry and Molecular Engineering of Medicinal
Resources (Ministry Education)
Guangxi Normal University
Guilin 541004
China
;
_publ_contact_author_email     'chenzfgxnu@yahoo.com'
_publ_contact_author_fax     '86-77-2120958'
_publ_contact_author_phone     '86-773-2120998'
_publ_section_title
;\
<i>trans</i>-Bis[4-amino-<i>N</i>-(pyrimidin-2-yl)benzenesulfonamidato]\
dipyridinenickel(II) hemihydrate
;
loop_
    _publ_author_name
    _publ_author_footnote
    _publ_author_address
    'Wang, Yan-Fei' .
;
School of Chemistry and Chemical Engineering
Central South University
Changsha 410083
People's Republic of China
;
    'Li, Fu-Xing' .
;
Key Laboratory for the Chemistry and Molecular Engineering of Medicinal
Resources (Ministry of Education)
School of Chemistry & Chemical Engineering
Guangxi Normal University
Guilin 541004
People's Republic of China
;
    'Peng, Yan' .
;
Key Laboratory for the Chemistry and Molecular Engineering of Medicinal
Resources (Ministry of Education)
School of Chemistry & Chemical Engineering
Guangxi Normal University
Guilin 541004
People's Republic of China
;
    'Chen, Zhen-Feng' .
;
Key Laboratory for the Chemistry and Molecular Engineering of Medicinal
Resources (Ministry of Education)
School of Chemistry & Chemical Engineering
Guangxi Normal University
Guilin 541004
People's Republic of China
;
    'Liang, Hong' .
;
Key Laboratory for the Chemistry and Molecular Engineering of Medicinal
Resources (Ministry of Education)
School of Chemistry & Chemical Engineering
Guangxi Normal University
Guilin 541004
People's Republic of China
;
