# Supplementary material for: trans-Bis[4-amino-N-(pyrimidin-2-yl)benzene­sulfonamidato]dipyridine­nickel(II) hemihydrate
Source: Acta Crystallogr Sect E Struct Rep Online. 2009 Nov 14;65(Pt 12):m1584. doi: 10.1107/S1600536809043621 (PMC2971836; doi:10.1107/S1600536809043621)
Supplement: Supplementary file 2 [file e-65-m1584-Isup2.hkl]

# 
# h,k,l, Fc-squared, Fo-squared, sigma(Fo-squared) and status flag 
# 
data_I
_shelx_title '  _lfx-9-39' 
_shelx_refln_list_code          4 
_shelx_F_calc_maximum      611.63 
_exptl_crystal_F_000      3000.00 
_reflns_d_resolution_high  0.8300 
 
loop_ 
 _symmetry_equiv_pos_as_xyz 
 'x, y, z' 
 '-x, y, -z+1/2' 
 'x+1/2, y+1/2, z' 
 '-x+1/2, y+1/2, -z+1/2' 
 '-x, -y, -z' 
 'x, -y, z-1/2' 
 '-x+1/2, -y+1/2, -z' 
 'x+1/2, -y+1/2, z-1/2' 
 
_cell_length_a    39.5926 
_cell_length_b    11.2297 
_cell_length_c    14.5656 
_cell_angle_alpha  90.000 
_cell_angle_beta  105.463 
_cell_angle_gamma  90.000 
 
_shelx_F_squared_multiplier     1.000 
 
loop_ 
 _refln_index_h 
 _refln_index_k 
 _refln_index_l 
 _refln_F_squared_calc 
 _refln_F_squared_meas 
 _refln_F_squared_sigma 
 _refln_observed_status 
   6   0   0     5049.96     5047.00    146.60 o 
  10   0   0     5220.02     5610.42    133.61 o 
  12   0   0     2658.07     2454.92     95.19 o 
  14   0   0    14329.80    15092.88    240.76 o 
  16   0   0      770.91     1737.86     92.09 o 
  18   0   0       59.17       32.62     42.09 o 
  20   0   0    54813.26    55598.84    726.93 o 
  22   0   0     8217.24     8213.05    201.26 o 
  24   0   0    15502.40    15701.58    294.46 o 
  26   0   0    16485.94    15556.35    335.17 o 
  28   0   0      143.98      269.56    105.18 o 
  30   0   0      213.35      235.63     54.73 o 
  32   0   0    24988.54    24854.27    582.83 o 
  34   0   0     2376.13     2418.57    214.91 o 
  36   0   0    19122.15    19825.85    432.24 o 
  38   0   0      194.84      306.62     75.76 o 
  40   0   0      785.13      625.83    126.24 o 
  42   0   0       20.22      137.78     92.92 o 
  44   0   0       62.99      166.75     81.31 o 
   5   1   0    18311.86    17956.63    179.29 o 
   7   1   0    31453.18    30814.04    209.28 o 
   9   1   0      946.34     1173.80     42.89 o 
  11   1   0     1160.36     1058.16     46.08 o 
  13   1   0     1351.61     1169.68     43.69 o 
  15   1   0     5915.32     5303.86    128.52 o 
  17   1   0     1102.10     1633.08     69.10 o 
  19   1   0    27806.11    27670.66    280.29 o 
  21   1   0    38875.79    39281.58    389.35 o 
  23   1   0     7234.36     6790.32    133.37 o 
  25   1   0    11001.95    10408.42    234.93 o 
  27   1   0     4331.91     4322.10    109.86 o 
  29   1   0    10872.37    10645.75    189.54 o 
  31   1   0      740.61      755.28     65.77 o 
  33   1   0    22722.20    22648.91    397.98 o 
  35   1   0      788.08      899.74     68.25 o 
  37   1   0     3181.85     2972.91    151.88 o 
  39   1   0       15.28      175.95     42.59 o 
  41   1   0      813.95      645.31    115.79 o 
  43   1   0     1186.92     1161.30    151.87 o 
  45   1   0     1183.47     1058.19    204.02 o 
   0   2   0     9046.50     8922.00    147.53 o 
   2   2   0      932.52      823.88     31.69 o 
   4   2   0     5831.70     5972.96     83.40 o 
   6   2   0        8.10      204.37     40.64 o 
   8   2   0   153657.81   145531.56    900.82 o 
  10   2   0      370.50      290.50     39.40 o 
  12   2   0    30783.43    28685.01    195.59 o 
  14   2   0      834.69      912.39     57.29 o 
  16   2   0     1384.95     1296.66     53.93 o 
  18   2   0     5155.95     5308.16    104.08 o 
  20   2   0    23061.90    23455.43    245.79 o 
  22   2   0     7144.11     7095.32    136.11 o 
  24   2   0    40780.98    41104.60    476.42 o 
  26   2   0      312.37      186.18     42.50 o 
  28   2   0    36478.19    37059.13    376.55 o 
  30   2   0      877.33      916.64     74.86 o 
  32   2   0       66.11      129.87     32.80 o 
  34   2   0     1195.32     1237.41     87.72 o 
  36   2   0      704.57      423.05     61.39 o 
  38   2   0     4985.12     4750.05    218.43 o 
  40   2   0     4548.22     4575.38    407.78 o 
  42   2   0       41.92      179.67     57.88 o 
  44   2   0     6722.13     6927.05    849.11 o 
   1   3   0    11336.79    10924.36    136.57 o 
   3   3   0      601.66      864.37     45.44 o 
   5   3   0       75.55      122.76     37.09 o 
   7   3   0    28877.72    27851.16    270.79 o 
   9   3   0     7113.45     6042.55    101.33 o 
  11   3   0     8654.91     7994.85    108.84 o 
  13   3   0    32685.67    32838.25    311.93 o 
  15   3   0    27197.15    30151.65    292.90 o 
  17   3   0    19398.11    18769.38    204.14 o 
  19   3   0      482.78      491.69     50.98 o 
  21   3   0     3264.19     3478.05    115.17 o 
  23   3   0      129.51      191.38     46.51 o 
  25   3   0    14406.66    14373.48    225.04 o 
  27   3   0     7650.45     7597.81    166.88 o 
  29   3   0    22510.76    22504.30    372.22 o 
  31   3   0     2747.45     2855.22    141.83 o 
  33   3   0     5043.54     5039.36    184.17 o 
  35   3   0      844.70      803.79     72.80 o 
  37   3   0      933.15      672.52    104.54 o 
  39   3   0      462.94      470.53     79.94 o 
  41   3   0      816.44      682.89    124.86 o 
  43   3   0     1365.09     1249.33    215.67 o 
   0   4   0    54492.11    53001.29    476.14 o 
   2   4   0     3099.43     2973.44     84.49 o 
   4   4   0    34020.73    32972.24    233.72 o 
   6   4   0      387.80      387.24     43.47 o 
   8   4   0     5189.65     5289.29    134.13 o 
  10   4   0      473.98      395.51     32.81 o 
  12   4   0     4243.52     3791.33    103.39 o 
  14   4   0     3609.49     3231.66    104.32 o 
  16   4   0    18144.11    17479.34    215.50 o 
  18   4   0      578.70      793.15     51.06 o 
  20   4   0    22516.88    23693.58    296.16 o 
  22   4   0     1651.76     1738.40    102.35 o 
  24   4   0      596.29      707.31     63.19 o 
  26   4   0     2226.30     2271.07    101.38 o 
  28   4   0     7909.33     8246.44    164.05 o 
  30   4   0      853.39      776.64     87.33 o 
  32   4   0     6836.50     7040.77    150.98 o 
  34   4   0       80.86      108.42     32.14 o 
  36   4   0     9527.29     9733.68    315.82 o 
  38   4   0       66.97      116.72     50.41 o 
  40   4   0     3653.68     3930.09    347.38 o 
  42   4   0       79.98      485.07    145.99 o 
   1   5   0    16744.99    15623.02    215.93 o 
   3   5   0      225.60      289.61     36.93 o 
   5   5   0    12235.97    11258.68    190.27 o 
   7   5   0      811.11     1008.71     65.95 o 
   9   5   0    22648.09    22554.20    257.60 o 
  11   5   0     5485.04     5498.75    112.92 o 
  13   5   0     7444.40     7726.52    144.07 o 
  15   5   0    12360.99    11116.70    192.06 o 
  17   5   0     6141.24     5836.24    143.90 o 
  19   5   0      398.55      322.05     47.95 o 
  21   5   0     9879.88     9462.11    254.73 o 
  23   5   0     1544.12     1512.11     95.38 o 
  25   5   0     3932.19     4112.83    153.69 o 
  27   5   0     1286.43     1443.74    106.39 o 
  29   5   0      368.89      309.94     43.62 o 
  31   5   0     4566.11     4655.21    197.60 o 
  33   5   0      263.37      267.90     65.87 o 
  35   5   0     3705.59     3715.40    190.84 o 
  37   5   0     2761.63     2916.20    277.07 o 
  39   5   0      168.40       99.77     72.49 o 
  41   5   0     3068.83     3447.23    408.45 o 
   0   6   0      728.95      802.32     94.96 o 
   2   6   0      712.23      626.85     59.96 o 
   4   6   0    12498.19    12469.44    211.91 o 
   6   6   0      144.02      176.12     31.38 o 
   8   6   0    30135.65    30487.09    293.06 o 
  10   6   0      649.93      749.25     65.77 o 
  12   6   0    12395.10    12144.29    210.19 o 
  14   6   0      540.02      653.37     69.50 o 
  16   6   0    10139.59    10542.73    183.53 o 
  18   6   0     1038.90      930.64     72.87 o 
  20   6   0      764.15      938.31     64.99 o 
  22   6   0     1728.43     1940.31    116.19 o 
  24   6   0     8672.17     8765.38    204.99 o 
  26   6   0      956.83     1005.52     98.05 o 
  28   6   0    18072.40    18551.20    365.58 o 
  30   6   0      544.59      336.81     58.78 o 
  32   6   0      429.03      360.01     65.03 o 
  34   6   0      264.49      242.67     64.64 o 
  36   6   0      189.78      144.48     57.24 o 
  38   6   0     1735.47     1975.62    251.43 o 
  40   6   0     1079.13      911.99    235.41 o 
   1   7   0     6098.29     6672.38    141.58 o 
   3   7   0    36108.26    37304.59    453.60 o 
   5   7   0      902.41     1159.01     71.39 o 
   7   7   0    50389.21    52168.06    609.12 o 
   9   7   0     6427.08     6349.09    164.51 o 
  11   7   0      118.32      273.85     43.21 o 
  13   7   0     1691.39     1543.06     97.54 o 
  15   7   0       13.00      163.91     30.69 o 
  17   7   0      131.06      187.61     39.12 o 
  19   7   0      220.00      212.18     44.80 o 
  21   7   0      675.10      693.01     76.79 o 
  23   7   0     1520.66     1574.81    121.08 o 
  25   7   0     6259.95     6350.49    265.06 o 
  27   7   0    12539.26    12387.24    273.35 o 
  29   7   0    23069.17    22877.20    500.89 o 
  31   7   0      206.20      199.08     46.70 o 
  33   7   0     1234.92     1220.67    190.31 o 
  35   7   0      165.90       67.35    137.31 o 
  37   7   0       99.82      -43.67    123.61 o 
  39   7   0      843.48      630.32    413.60 o 
   0   8   0    46754.62    48323.33   1326.45 o 
   2   8   0     5776.86     6250.46    167.46 o 
   4   8   0    19402.15    19794.18    251.63 o 
   6   8   0     3686.52     3601.63    118.37 o 
   8   8   0      664.19      631.06     65.06 o 
  10   8   0     7663.20     7709.35    165.09 o 
  12   8   0     1571.38     1823.17    111.55 o 
  14   8   0     1349.08     1282.54     99.92 o 
  16   8   0     1582.37     1832.99    118.66 o 
  18   8   0      310.35      300.86     59.73 o 
  20   8   0      612.28      516.60    109.78 o 
  22   8   0      363.18      252.80     48.89 o 
  24   8   0      595.20      705.21     90.57 o 
  26   8   0     1026.61     1175.35    109.00 o 
  28   8   0     1718.33     1537.80    179.93 o 
  30   8   0     2694.85     2624.43    236.32 o 
  32   8   0      987.82     1040.92    163.54 o 
  34   8   0        2.02     -123.94    123.94 o 
  36   8   0     3416.66     3838.74    430.44 o 
   1   9   0     6526.08     6551.15    204.92 o 
   3   9   0       41.68       92.51     65.99 o 
   5   9   0     1636.32     1470.64    110.57 o 
   7   9   0     4425.02     4298.67    177.96 o 
   9   9   0       26.72      175.94     69.06 o 
  11   9   0     3622.76     3507.72    172.18 o 
  13   9   0      292.90      259.59     60.62 o 
  15   9   0     8487.29     8780.46    227.86 o 
  17   9   0       50.36      136.35     52.01 o 
  19   9   0      243.36      311.75     59.16 o 
  21   9   0     6335.78     6624.33    219.12 o 
  23   9   0      304.26      307.66     57.30 o 
  25   9   0     1094.08      805.73    156.07 o 
  27   9   0      276.77      193.89    139.73 o 
  29   9   0        1.98      -15.60     64.12 o 
  31   9   0       93.61      148.06    117.02 o 
  33   9   0      720.19      776.45    261.52 o 
   0  10   0      133.99      221.70     68.92 o 
   2  10   0     1415.58     1500.18    128.59 o 
   4  10   0      108.52      135.09     67.73 o 
   6  10   0     1000.96     1012.62     89.10 o 
   8  10   0     4079.62     3745.55    180.68 o 
  10  10   0     2550.08     2728.16    159.32 o 
  12  10   0        5.16      143.86     64.93 o 
  14  10   0     2589.40     2493.68    168.06 o 
  16  10   0       13.86      118.19     87.38 o 
  18  10   0      535.73      433.39     88.36 o 
  20  10   0     3396.97     3332.99    209.30 o 
  22  10   0     3680.45     3774.67    250.38 o 
  24  10   0      458.31      506.76    136.04 o 
  26  10   0     1986.81     1924.62    213.98 o 
  28  10   0       22.10      130.00     64.07 o 
  30  10   0      333.13      226.74    118.02 o 
   1  11   0     1681.52     1586.07    277.62 o 
   3  11   0        0.69      122.52    105.86 o 
   5  11   0      962.54      710.23    124.92 o 
   7  11   0     6334.19     6323.77    403.97 o 
   9  11   0      579.81      564.55    100.93 o 
  11  11   0      449.77      297.64     83.00 o 
  13  11   0     8332.03     8409.43    393.84 o 
  15  11   0       34.53       34.95    170.53 o 
  17  11   0      504.78      335.70     87.04 o 
  19  11   0       92.64      191.80     69.03 o 
  21  11   0     2937.02     2702.37    284.09 o 
  23  11   0       15.87       71.62    128.68 o 
  25  11   0      954.15      582.09    109.78 o 
   0  12   0      211.96       57.05    136.99 o 
   2  12   0      851.55     1053.09    170.99 o 
   4  12   0      435.92      456.68     97.84 o 
   6  12   0      553.39      446.66    120.40 o 
   8  12   0      235.72      166.64     91.63 o 
  10  12   0        4.96      159.48    117.47 o 
  12  12   0     1278.34     1180.32    172.61 o 
  14  12   0      832.91      701.12    105.21 o 
  16  12   0      418.53      131.45    110.71 o 
  18  12   0      168.32      294.21    137.63 o 
  20  12   0     1242.75      669.13    161.98 o 
   1  13   0      678.68      776.88    138.36 o 
   3  13   0       64.85       62.38     75.23 o 
   5  13   0       50.55      237.95    103.77 o 
   7  13   0       41.16      211.12     95.58 o 
   9  13   0      182.37      340.64     78.92 o 
  11  13   0       49.68      128.88     84.79 o 
 -45   1   1      135.63      189.86     78.14 o 
 -43   1   1      188.43      236.29     83.36 o 
 -41   1   1     1572.70     1602.19    134.91 o 
 -39   1   1     2359.77     2370.18    135.31 o 
 -37   1   1     4482.51     3714.82    175.00 o 
 -35   1   1       30.15      150.15     32.41 o 
 -33   1   1     7957.49     8129.71    189.36 o 
 -31   1   1     2252.22     2247.26    103.34 o 
 -29   1   1    16316.18    16405.24    230.50 o 
 -27   1   1     6240.48     5999.30    171.73 o 
 -25   1   1    25280.87    26439.21    321.69 o 
 -23   1   1     4371.09     4597.75    102.85 o 
 -21   1   1     3175.28     2924.90     95.21 o 
 -19   1   1     1235.05     1078.68    127.99 o 
 -17   1   1    14499.14    15764.91    205.56 o 
 -15   1   1     1904.19     1993.14     58.95 o 
 -13   1   1     3599.19     2766.40     70.91 o 
 -11   1   1      365.44      458.86     66.19 o 
  -9   1   1     2404.83     2493.99     82.30 o 
  -7   1   1     1626.17     1490.32     41.92 o 
  -5   1   1    43317.83    44807.96    270.99 o 
   3   1   1   116790.21   112170.01    860.47 o 
   5   1   1     1688.96     1459.95     50.72 o 
   7   1   1     1897.93     2546.87     71.50 o 
   9   1   1    34961.87    35534.09    330.88 o 
  11   1   1      906.53     1035.88     43.32 o 
  13   1   1     1864.44     1930.17     55.87 o 
  15   1   1     1861.25     1626.14     53.77 o 
  17   1   1     2431.90     2389.13     72.02 o 
  19   1   1     4618.44     4908.55    109.21 o 
  21   1   1       44.41       72.09     34.53 o 
  23   1   1    12685.28    12743.11    184.66 o 
  25   1   1       32.39      123.87     28.82 o 
  27   1   1     1248.76     1221.63     80.51 o 
  29   1   1    17148.95    17250.55    281.18 o 
  31   1   1    12126.64    12467.60    230.23 o 
  33   1   1     3944.43     3793.86    145.17 o 
  35   1   1      737.45      832.40     84.61 o 
  37   1   1     2653.54     2367.87    133.67 o 
  39   1   1      158.05      171.11     45.97 o 
  41   1   1     1817.84     1885.22    209.23 o 
  43   1   1       25.66      213.38     69.96 o 
  45   1   1        5.30       70.73     97.86 o 
 -46   2   1      177.02      290.21    134.30 o 
 -44   2   1       33.74      221.38    121.36 o 
 -42   2   1        7.97      309.45     86.16 o 
 -40   2   1     2257.69     2054.13    137.02 o 
 -38   2   1     1245.29     1196.20    116.08 o 
 -36   2   1      272.61      338.40     54.11 o 
 -34   2   1     1749.19     1719.19     97.22 o 
 -32   2   1     2390.13     2268.44    113.46 o 
 -30   2   1      725.09      593.52     53.46 o 
 -28   2   1      123.75       94.61     54.83 o 
 -26   2   1    13893.15    13947.21    292.50 o 
 -24   2   1     3085.14     3163.12    117.18 o 
 -22   2   1     1003.42      994.33     66.49 o 
 -20   2   1      169.55      200.75     24.08 o 
 -18   2   1      383.94      515.33     43.59 o 
 -16   2   1    14150.59    14102.05    187.66 o 
 -14   2   1     8350.48     9194.40    128.99 o 
 -12   2   1    20102.04    18993.03    208.29 o 
 -10   2   1    41410.84    42600.80    261.34 o 
  -8   2   1    18934.25    19596.58    217.63 o 
  -6   2   1     2444.50     2781.79     79.04 o 
  -4   2   1    11890.76    11622.54    130.86 o 
  -2   2   1      382.93      369.33     40.92 o 
   0   2   1     4113.76     3882.83     86.43 o 
   2   2   1    14501.26    14082.90    151.98 o 
   4   2   1     3901.36     4383.25    100.43 o 
   6   2   1    16127.24    16276.69    178.25 o 
   8   2   1     8295.51     7649.36    144.96 o 
  10   2   1    50665.20    49998.64    302.44 o 
  12   2   1    12349.57    12037.21    142.52 o 
  14   2   1      620.66      709.63     47.54 o 
  16   2   1    18337.80    19812.47    204.61 o 
  18   2   1     1451.82     1422.48     73.23 o 
  20   2   1      548.44      445.29     57.26 o 
  22   2   1      558.64      689.94     55.00 o 
  24   2   1    11404.55    12453.51    224.27 o 
  26   2   1      239.22      264.42     38.16 o 
  28   2   1        6.06      106.11     52.50 o 
  30   2   1      166.52      230.78     46.21 o 
  32   2   1     1467.44     1387.39     96.96 o 
  34   2   1     1381.91     1463.31    106.52 o 
  36   2   1      657.54      509.94     70.83 o 
  38   2   1       73.73      144.67     38.72 o 
  40   2   1      437.08      267.68     66.34 o 
  42   2   1       80.79      136.83     61.86 o 
  44   2   1        3.74      167.00    114.79 o 
 -45   3   1      899.20      649.36    165.34 o 
 -43   3   1      299.91      484.93    105.73 o 
 -41   3   1     4551.82     4758.79    472.49 o 
 -39   3   1     2231.55     2231.47    145.99 o 
 -37   3   1     3440.28     3246.41    150.10 o 
 -35   3   1     2258.02     1999.53    120.75 o 
 -33   3   1     1023.66     1225.59     92.58 o 
 -31   3   1      163.89      312.49     55.26 o 
 -29   3   1     8250.83     7999.47    160.43 o 
 -27   3   1     4494.06     4428.08    115.73 o 
 -25   3   1       39.37      183.88     54.27 o 
 -23   3   1    14559.32    15283.39    206.88 o 
 -21   3   1    10976.57    10865.53    225.61 o 
 -19   3   1     3121.68     3234.21    106.82 o 
 -17   3   1    11842.29    12499.55    200.14 o 
 -15   3   1      983.76     1291.52     58.68 o 
 -13   3   1     4224.59     3843.73    100.34 o 
 -11   3   1      369.85      309.14     35.89 o 
  -9   3   1    24219.70    24666.56    280.67 o 
  -7   3   1     1641.78     1609.67     52.68 o 
  -5   3   1     2429.07     2114.98     61.73 o 
  -3   3   1     5867.78     5616.80    121.79 o 
  -1   3   1     3950.31     4031.21    101.96 o 
   1   3   1       26.51      151.26     55.64 o 
   3   3   1        7.68      101.90     34.65 o 
   5   3   1     2099.24     1710.45     58.68 o 
   7   3   1     1877.90     1557.33     50.80 o 
   9   3   1      781.91      557.98     50.99 o 
  11   3   1    11517.04    10553.45    148.30 o 
  13   3   1    13990.87    13983.27    189.66 o 
  15   3   1     3628.69     3941.83    107.68 o 
  17   3   1    14692.56    16560.97    185.91 o 
  19   3   1      947.50      965.82     50.45 o 
  21   3   1     2200.04     1984.31     79.98 o 
  23   3   1     8061.11     8057.87    168.53 o 
  25   3   1     1727.79     1584.81     97.27 o 
  27   3   1      328.12      264.12     48.65 o 
  29   3   1     2949.60     2903.20    139.93 o 
  31   3   1    14310.77    14291.18    269.15 o 
  33   3   1      445.56      405.68     56.34 o 
  35   3   1      777.88      684.37     77.75 o 
  37   3   1      193.42      284.72     54.35 o 
  39   3   1     5937.19     5997.44    247.25 o 
  41   3   1     1942.15     1935.15    184.79 o 
  43   3   1     2155.60     2220.17    357.76 o 
 -44   4   1       37.86       73.76     79.84 o 
 -42   4   1       12.98      155.43    111.18 o 
 -40   4   1     1945.34     1669.16    295.42 o 
 -38   4   1     1832.14     1525.25    133.62 o 
 -36   4   1     6406.93     6566.21    189.30 o 
 -34   4   1      232.21      254.97     54.22 o 
 -32   4   1        9.92      152.44     38.87 o 
 -30   4   1      542.56      649.01     66.15 o 
 -28   4   1      157.77      154.56     43.89 o 
 -26   4   1      407.79      430.31     47.61 o 
 -24   4   1     1279.94     1232.76    105.24 o 
 -22   4   1        4.20       39.22     46.17 o 
 -20   4   1     1317.28      918.27     48.78 o 
 -18   4   1      852.72     1011.15     75.96 o 
 -16   4   1    25501.46    27978.48    287.43 o 
 -14   4   1     3338.53     3052.58    100.46 o 
 -12   4   1     5154.29     5531.10    139.56 o 
 -10   4   1       61.31      115.83     35.22 o 
  -8   4   1     1310.44     1351.47     59.99 o 
  -6   4   1     5762.12     5535.71    119.88 o 
  -4   4   1     7424.78     6987.50    104.46 o 
  -2   4   1     1682.29     1456.13     54.48 o 
   0   4   1    10393.48     9997.48    143.96 o 
   2   4   1    31723.70    29032.69    213.32 o 
   4   4   1      182.79      149.96     30.43 o 
   6   4   1    18360.96    17570.94    234.54 o 
   8   4   1     6770.32     7571.26    121.11 o 
  10   4   1      573.51      657.74     44.83 o 
  12   4   1     4250.80     4102.11    120.82 o 
  14   4   1     6616.32     6921.29    129.46 o 
  16   4   1     6854.88     6606.55    124.86 o 
  18   4   1      213.64      282.37     30.99 o 
  20   4   1     2238.90     2241.85     88.53 o 
  22   4   1     1525.01     1194.44     72.88 o 
  24   4   1     2212.71     2385.25    126.99 o 
  26   4   1     6207.86     6106.89    200.08 o 
  28   4   1       56.33       79.67     46.54 o 
  30   4   1       23.50       14.41     54.07 o 
  32   4   1     1743.82     1541.84    110.52 o 
  34   4   1      372.69      308.24     58.05 o 
  36   4   1     2083.82     2169.16    168.07 o 
  38   4   1      989.41      726.94    146.62 o 
  40   4   1     1921.98     2041.97    307.03 o 
  42   4   1       23.68      325.59    117.28 o 
 -43   5   1      252.50      387.03    153.13 o 
 -41   5   1     1161.85     1027.98    159.23 o 
 -39   5   1      856.20      635.28    204.04 o 
 -37   5   1     1215.85     1083.03    142.42 o 
 -35   5   1     5425.55     4906.94    238.09 o 
 -33   5   1     7128.71     6860.07    215.93 o 
 -31   5   1      678.87      745.68     81.95 o 
 -29   5   1    23314.79    24159.19    450.14 o 
 -27   5   1       11.43       32.80     40.65 o 
 -25   5   1      922.49      931.96     81.02 o 
 -23   5   1     3938.46     4302.90    117.25 o 
 -21   5   1     7647.68     8050.37    185.84 o 
 -19   5   1     4832.24     4695.47    132.15 o 
 -17   5   1      719.40      607.24     56.41 o 
 -15   5   1     7147.33     6622.16    131.04 o 
 -13   5   1     2324.18     2046.09     79.51 o 
 -11   5   1     7105.89     6885.73    131.47 o 
  -9   5   1     7133.82     7557.04    195.97 o 
  -7   5   1    24138.23    25395.53    265.01 o 
  -5   5   1    29187.50    27994.98    285.70 o 
  -3   5   1     7024.91     6941.84    120.02 o 
  -1   5   1    22080.79    22492.36    239.30 o 
   1   5   1     9141.86     8441.09    137.18 o 
   3   5   1     1239.49      910.93     61.05 o 
   5   5   1     6188.45     6059.16    123.55 o 
   7   5   1    14887.91    15200.64    214.22 o 
   9   5   1     2753.60     2843.23     98.00 o 
  11   5   1      195.64      230.63     42.61 o 
  13   5   1     1698.19     1344.45     73.99 o 
  15   5   1      413.19      358.55     44.61 o 
  17   5   1    29193.23    30701.88    405.21 o 
  19   5   1     3083.43     3192.72    113.54 o 
  21   5   1    17508.67    18102.65    217.84 o 
  23   5   1     1574.61     1704.45    108.83 o 
  25   5   1      102.97      132.17     32.30 o 
  27   5   1     6984.71     6881.68    168.81 o 
  29   5   1     1791.02     2038.25    137.48 o 
  31   5   1     5895.06     5950.29    190.82 o 
  33   5   1     4753.13     4737.84    214.80 o 
  35   5   1      156.65      116.46     49.60 o 
  37   5   1      883.40      881.46    201.04 o 
  39   5   1     1531.94     1502.83    216.67 o 
  41   5   1       13.06      -60.03    110.36 o 
 -40   6   1       36.69      148.33     88.52 o 
 -38   6   1      242.26      249.88     83.46 o 
 -36   6   1       31.54      177.63     65.05 o 
 -34   6   1       30.92      112.17     41.78 o 
 -32   6   1    13807.41    13225.41    309.45 o 
 -30   6   1     1268.95     1088.96     95.23 o 
 -28   6   1    22648.12    22690.51    434.26 o 
 -26   6   1     1616.30     1681.65    114.97 o 
 -24   6   1     1473.06     1392.78    103.96 o 
 -22   6   1     3205.89     3362.11    148.00 o 
 -20   6   1      279.37      287.88     39.82 o 
 -18   6   1      135.29      194.61     35.94 o 
 -16   6   1     5228.57     4755.49    132.35 o 
 -14   6   1     5637.13     5592.81    145.13 o 
 -12   6   1    26321.79    27735.03    275.00 o 
 -10   6   1     8117.41     7595.72    212.34 o 
  -8   6   1    33221.66    34205.86    340.95 o 
  -6   6   1     9940.47     9796.90    176.80 o 
  -4   6   1     1863.47     1972.08     78.54 o 
  -2   6   1    32721.40    33383.68    347.65 o 
   0   6   1     1873.47     2360.68     90.30 o 
   2   6   1      492.52      579.20     68.68 o 
   4   6   1    17656.65    17853.27    229.83 o 
   6   6   1       11.58      195.38     26.62 o 
   8   6   1     3415.36     3132.02    115.18 o 
  10   6   1     6574.83     6318.05    129.48 o 
  12   6   1     2399.69     2327.99    100.47 o 
  14   6   1     5268.45     5159.66    136.23 o 
  16   6   1     7431.33     7386.61    167.71 o 
  18   6   1      834.11      707.96     66.07 o 
  20   6   1     4135.64     4105.66    157.72 o 
  22   6   1     2398.35     2420.69    109.52 o 
  24   6   1      274.88      325.21     71.59 o 
  26   6   1     3815.92     3741.96    198.30 o 
  28   6   1     4024.81     4089.90    178.36 o 
  30   6   1     9057.58     9500.73    233.77 o 
  32   6   1        2.91       90.47     47.99 o 
  34   6   1      570.87      577.31    111.08 o 
  36   6   1      102.23      236.26    108.91 o 
  38   6   1       14.09        9.18     95.80 o 
  40   6   1      455.63      127.43    113.45 o 
 -39   7   1     1481.21     1515.61    282.02 o 
 -37   7   1     2949.86     2970.33    291.31 o 
 -35   7   1     1307.13     1302.70    252.19 o 
 -33   7   1      399.29      256.43     59.97 o 
 -31   7   1     2435.02     2338.43    158.63 o 
 -29   7   1      965.19      983.96    105.38 o 
 -27   7   1    19699.59    20027.56    356.63 o 
 -25   7   1      341.18      189.19     70.36 o 
 -23   7   1    11668.12    11855.65    260.57 o 
 -21   7   1     2053.16     2059.36    133.80 o 
 -19   7   1     3245.61     2928.60    145.94 o 
 -17   7   1     1147.99     1141.98    119.02 o 
 -15   7   1      333.55      376.70     47.60 o 
 -13   7   1     2414.76     2575.02     92.93 o 
 -11   7   1    17057.95    17597.48    278.98 o 
  -9   7   1      741.95      939.92     70.67 o 
  -7   7   1    26079.39    25523.75    331.64 o 
  -5   7   1    14522.72    15000.74    219.96 o 
  -3   7   1      404.19      616.10     65.63 o 
  -1   7   1     2150.71     2165.57     85.46 o 
   1   7   1    14237.27    14288.67    212.37 o 
   3   7   1    11254.65    11386.97    275.45 o 
   5   7   1    51613.29    54531.50    634.98 o 
   7   7   1      392.85      324.10     72.00 o 
   9   7   1    23735.32    23290.96    349.18 o 
  11   7   1      496.76      687.86     56.32 o 
  13   7   1     2613.45     2734.39    143.57 o 
  15   7   1     4372.03     4626.26    129.95 o 
  17   7   1       81.74      185.57     34.07 o 
  19   7   1      463.53      530.90     50.74 o 
  21   7   1      195.48      252.47     73.74 o 
  23   7   1    11070.05    10988.10    264.11 o 
  25   7   1    11215.03    11322.21    249.09 o 
  27   7   1      654.85      569.59     86.59 o 
  29   7   1    10293.14    10108.70    331.31 o 
  31   7   1      208.69       91.27     38.83 o 
  33   7   1       18.23      241.90     90.07 o 
  35   7   1       30.76       44.59    116.78 o 
  37   7   1       50.74      -65.19    275.01 o 
 -36   8   1     4229.03     4926.03    417.39 o 
 -34   8   1     2889.30     3290.18    445.88 o 
 -32   8   1      145.60      196.27    161.15 o 
 -30   8   1     2959.43     3372.52    250.19 o 
 -28   8   1     4788.56     4701.35    237.32 o 
 -26   8   1      357.26      181.63     55.34 o 
 -24   8   1    26213.84    27061.42    467.78 o 
 -22   8   1     1142.39     1175.08     95.83 o 
 -20   8   1     5579.91     6018.93    253.49 o 
 -18   8   1     1330.77     1134.34    127.21 o 
 -16   8   1      206.31      344.24     55.45 o 
 -14   8   1      569.81      580.08     76.95 o 
 -12   8   1       55.73      182.09     49.15 o 
 -10   8   1       45.29      171.91     50.86 o 
  -8   8   1     2630.62     2741.04    130.24 o 
  -6   8   1       10.14      174.01     59.18 o 
  -4   8   1    42074.11    43902.62    458.31 o 
  -2   8   1    10634.01    11244.29    208.03 o 
   0   8   1    32079.29    33428.93    484.45 o 
   2   8   1    35357.82    36706.23    397.26 o 
   4   8   1      741.53      672.13     68.54 o 
   6   8   1    15175.00    15102.95    210.37 o 
   8   8   1     5426.32     5265.67    147.58 o 
  10   8   1       20.94      170.98     44.90 o 
  12   8   1       18.60       77.03     47.45 o 
  14   8   1     2794.84     3080.30    189.85 o 
  16   8   1      514.17      461.39     72.36 o 
  18   8   1       21.93        6.13     60.79 o 
  20   8   1     6783.32     6784.14    202.33 o 
  22   8   1    22430.08    23423.30    686.63 o 
  24   8   1       31.81      141.67     51.16 o 
  26   8   1    15054.34    15620.25    554.52 o 
  28   8   1      122.47       84.70     95.59 o 
  30   8   1       16.25      117.85     96.80 o 
  32   8   1     1053.54     1083.09    225.96 o 
  34   8   1       22.68       78.73    335.34 o 
  36   8   1     1613.19     1663.97    306.24 o 
 -33   9   1     2716.67     3494.36    631.10 o 
 -31   9   1     4999.38     4787.78    383.01 o 
 -29   9   1     1164.71      888.43    229.96 o 
 -27   9   1      541.63      586.28     96.80 o 
 -25   9   1     1475.56     1271.15    144.00 o 
 -23   9   1     3101.12     3016.20    182.48 o 
 -21   9   1     2018.19     1649.21    137.44 o 
 -19   9   1    19135.61    19651.96    368.08 o 
 -17   9   1     2645.97     3091.39    229.46 o 
 -15   9   1    11891.36    11823.36    282.45 o 
 -13   9   1     2362.25     2716.12    160.84 o 
 -11   9   1      330.12      524.27     78.45 o 
  -9   9   1     1013.91     1328.13    106.63 o 
  -7   9   1      787.72      815.29     97.26 o 
  -5   9   1      377.27      282.98     52.45 o 
  -3   9   1     8130.86     8019.37    194.04 o 
  -1   9   1      587.18      453.03     62.98 o 
   1   9   1    40396.41    40343.15   1052.50 o 
   3   9   1      524.31      473.47     87.37 o 
   5   9   1    10435.69    10685.54    221.04 o 
   7   9   1       15.06       72.24     69.12 o 
   9   9   1     3362.80     3527.60    169.15 o 
  11   9   1     3310.40     3203.37    193.07 o 
  13   9   1      536.44      443.40    100.46 o 
  15   9   1       10.32      135.54     84.03 o 
  17   9   1    13243.27    13551.03    276.99 o 
  19   9   1     3014.02     2976.94    166.27 o 
  21   9   1    20399.71    21508.41    485.11 o 
  23   9   1       22.22       90.33    101.81 o 
  25   9   1     4991.38     4358.53    302.01 o 
  27   9   1     1232.94     1103.32    177.20 o 
  29   9   1     2064.67     1880.95    235.35 o 
  31   9   1     3973.02     4111.53    388.02 o 
  33   9   1     2922.12     3045.81    465.03 o 
 -30  10   1        6.01      334.45    147.65 o 
 -28  10   1     4143.70     3902.91    286.54 o 
 -26  10   1     3492.87     3408.17    271.64 o 
 -24  10   1      683.40      564.34    156.84 o 
 -22  10   1     2193.17     2167.28    233.53 o 
 -20  10   1      248.69      298.79     57.99 o 
 -18  10   1     2979.79     2855.52    173.71 o 
 -16  10   1     5737.87     5811.00    323.46 o 
 -14  10   1     3241.63     3186.50    239.50 o 
 -12  10   1    16468.98    16242.49    389.78 o 
 -10  10   1     9824.14     9768.93    250.85 o 
  -8  10   1    12217.26    13038.28    392.20 o 
  -6  10   1     4988.60     4745.92    220.05 o 
  -4  10   1      511.07      607.92     81.71 o 
  -2  10   1     5420.97     5866.74    340.03 o 
   0  10   1     5846.59     6454.73    293.56 o 
   2  10   1     1604.18     1734.19    164.02 o 
   4  10   1     2184.57     2633.09    192.04 o 
   6  10   1      607.84      459.54     68.17 o 
   8  10   1     1971.47     1865.54    163.31 o 
  10  10   1     6804.82     6671.59    231.49 o 
  12  10   1      540.54      442.06     84.06 o 
  14  10   1     4457.81     4448.22    222.04 o 
  16  10   1      266.73      298.62     73.80 o 
  18  10   1     6478.75     6083.46    290.09 o 
  20  10   1     3568.80     3486.32    259.88 o 
  22  10   1     1403.97     1030.76    173.87 o 
  24  10   1     7754.10     7876.53    275.65 o 
  26  10   1      275.97      257.38    185.20 o 
  28  10   1     2652.26     2384.84    268.62 o 
  30  10   1     4337.68     4707.81    579.99 o 
 -27  11   1    10337.89    10126.88    563.39 o 
 -25  11   1       75.57       85.43    132.97 o 
 -23  11   1     5693.65     5514.40    399.61 o 
 -21  11   1      734.85      574.48    104.32 o 
 -19  11   1      745.96      615.22    146.75 o 
 -17  11   1        2.14       95.91     75.38 o 
 -15  11   1      177.71      120.97     96.12 o 
 -13  11   1      232.44      178.15    168.50 o 
 -11  11   1     6875.15     6751.88    397.31 o 
  -9  11   1       19.18      -23.17     92.07 o 
  -7  11   1    17845.63    18550.69    841.60 o 
  -5  11   1       14.54      280.36     76.53 o 
  -3  11   1     2053.28     2227.40    203.91 o 
  -1  11   1      539.62      393.69    142.10 o 
   1  11   1       44.03      221.76     79.92 o 
   3  11   1      373.86      229.58     72.78 o 
   5  11   1     3012.17     2803.64    229.33 o 
   7  11   1      175.31      307.33     78.72 o 
   9  11   1    14094.23    14491.58    592.47 o 
  11  11   1     1240.80     1193.36    145.55 o 
  13  11   1    19685.29    21029.46    761.99 o 
  15  11   1      918.96      832.78    154.34 o 
  17  11   1     1580.27     1501.60    204.97 o 
  19  11   1     1180.34     1073.96    162.73 o 
  21  11   1     2444.58     2263.35    197.79 o 
  23  11   1     1952.29     1788.17    230.14 o 
  25  11   1     6225.03     6394.23    449.12 o 
 -20  12   1     5930.69     6191.83    330.68 o 
 -18  12   1     1305.20      897.57    157.25 o 
 -16  12   1     2708.44     2595.68    260.79 o 
 -14  12   1     1753.50     1757.77    249.74 o 
 -12  12   1      752.38      611.54    179.63 o 
 -10  12   1      665.63      635.91    107.51 o 
  -8  12   1     6004.53     5860.02    288.60 o 
  -6  12   1     1889.61     2006.74    268.73 o 
  -4  12   1     3542.14     3320.47    297.52 o 
  -2  12   1     1702.82     1869.44    200.64 o 
   0  12   1     3918.26     3919.07    474.72 o 
   2  12   1     7098.07     7147.20    457.80 o 
   4  12   1     2189.92     2293.78    344.07 o 
   6  12   1     2581.28     3053.26    354.78 o 
   8  12   1      105.27      308.43     93.86 o 
  10  12   1      829.89      513.81    114.40 o 
  12  12   1     1095.89      941.68    169.96 o 
  14  12   1     5089.72     5286.06    328.28 o 
  16  12   1     4830.84     4998.42    309.56 o 
  18  12   1     2430.92     2275.12    231.48 o 
  20  12   1     1092.72      821.92    168.75 o 
 -13  13   1       27.83      144.46     97.69 o 
 -11  13   1      519.12      443.74     89.31 o 
  -9  13   1       12.22       69.51    106.55 o 
  -7  13   1     1353.70     1387.00    182.44 o 
  -5  13   1      642.93      487.38    133.30 o 
  -3  13   1     7203.32     7492.45    399.18 o 
  -1  13   1      289.47      142.53    104.21 o 
   1  13   1    10592.47    11675.02    649.87 o 
   3  13   1      274.68      257.70     78.50 o 
   5  13   1       27.60      167.57     91.68 o 
   7  13   1      780.52      562.44    145.85 o 
   9  13   1     1434.01     1147.90    180.27 o 
  11  13   1       15.75      207.50     72.38 o 
 -46   0   2      537.94      635.07    288.71 o 
 -44   0   2     1227.65      986.25    298.32 o 
 -42   0   2       39.51      -21.91    223.39 o 
 -40   0   2      322.28      140.03     65.32 o 
 -38   0   2     1979.80     2325.06    195.54 o 
 -36   0   2     1582.41     1476.14    134.29 o 
 -34   0   2    30544.44    30727.87    739.98 o 
 -32   0   2     2391.92     2375.84    138.58 o 
 -30   0   2    25746.37    24610.77    571.26 o 
 -28   0   2    29853.40    31360.23    633.36 o 
 -26   0   2     2458.74     2740.19    238.76 o 
 -24   0   2     4129.02     4241.17    152.44 o 
 -22   0   2    28911.61    29961.34    422.46 o 
 -20   0   2     1253.82     1289.02     77.37 o 
 -18   0   2    12066.71    11188.71    218.54 o 
 -16   0   2    11046.56    10767.37    231.22 o 
 -14   0   2    17359.96    14502.22    237.06 o 
 -12   0   2     1066.49     1155.65     61.05 o 
 -10   0   2    35921.56    36049.42    348.20 o 
  -8   0   2     1827.31     1963.76     84.66 o 
  -6   0   2    65883.52    63510.12    559.60 o 
  -4   0   2      382.38      560.37     58.92 o 
   2   0   2   139929.66   134333.98   1114.47 o 
   4   0   2    14380.09    13588.00    236.37 o 
   6   0   2    64294.26    63735.25    595.07 o 
   8   0   2    14498.68    14037.52    223.58 o 
  10   0   2     4365.50     4562.91    232.99 o 
  12   0   2    30137.59    29237.14    279.63 o 
  14   0   2    29546.88    28394.13    466.53 o 
  16   0   2      609.64      797.43     78.85 o 
  18   0   2   150305.48   157376.98   2727.10 o 
  20   0   2    11021.07    12010.41    305.04 o 
  22   0   2     5428.90     4409.40    191.44 o 
  24   0   2      956.73     1110.75    104.82 o 
  26   0   2     3549.40     3601.69    151.41 o 
  28   0   2     3742.26     3644.91    196.45 o 
  30   0   2     2284.55     1934.76    156.51 o 
  32   0   2      291.20      295.95     67.35 o 
  34   0   2    22753.26    22535.39    481.05 o 
  36   0   2      262.52      151.53     56.46 o 
  38   0   2     5930.85     6126.70    297.16 o 
  40   0   2      312.64      155.30     73.33 o 
  42   0   2     3464.46     3102.58    462.15 o 
  44   0   2     1349.80     1166.13    379.15 o 
 -45   1   2       17.72       51.36     99.96 o 
 -43   1   2     1272.10     1456.29    277.75 o 
 -41   1   2     1651.38     1523.25    124.06 o 
 -39   1   2     8205.18     8377.02    258.22 o 
 -37   1   2      725.67      645.17     70.82 o 
 -35   1   2    31588.51    31296.32    714.07 o 
 -33   1   2       32.96       68.68     28.21 o 
 -31   1   2     2088.55     2061.30     98.54 o 
 -29   1   2     2199.06     2080.46    120.88 o 
 -27   1   2    14289.84    14495.47    223.71 o 
 -25   1   2     2649.30     2434.28    101.39 o 
 -23   1   2    23877.29    24467.81    228.40 o 
 -21   1   2    11984.38    12299.30    198.63 o 
 -19   1   2     3164.70     2913.22     84.89 o 
 -17   1   2    16041.33    16018.77    207.87 o 
 -15   1   2     1015.25      690.75     39.17 o 
 -13   1   2       33.12       96.01     38.83 o 
 -11   1   2     4968.71     4757.84    127.50 o 
  -9   1   2     3316.65     3477.60    111.08 o 
  -5   1   2      119.09      -27.59     27.59 o 
  -3   1   2    45929.09    45893.43    262.97 o 
  -1   1   2    22351.76    21803.92    222.02 o 
   1   1   2    32157.79    31718.37    224.60 o 
   3   1   2    23650.69    22850.75    254.24 o 
   5   1   2    89340.98    88976.88    727.75 o 
   7   1   2    23988.70    23557.38    299.07 o 
   9   1   2       39.64       23.55     22.40 o 
  11   1   2     7525.38     6530.18     88.12 o 
  13   1   2    34317.10    34330.74    318.40 o 
  15   1   2    18351.09    16943.51    234.76 o 
  17   1   2    12056.43    12317.31    198.39 o 
  19   1   2    12361.02    12051.67    198.83 o 
  21   1   2    12573.11    11677.04    193.09 o 
  23   1   2     9101.47     8409.36    193.52 o 
  25   1   2     8539.45     8363.74    176.23 o 
  27   1   2    16974.68    17064.40    277.12 o 
  29   1   2      279.42      232.54     43.92 o 
  31   1   2     9831.09     9819.93    199.57 o 
  33   1   2      445.09      389.32     53.58 o 
  35   1   2      176.05      249.42     50.03 o 
  37   1   2     2575.02     2644.20    153.83 o 
  39   1   2      584.59      567.22     88.70 o 
  41   1   2      784.40      579.77    103.05 o 
  43   1   2     2757.68     2519.34    307.90 o 
 -46   2   2     3490.42     4063.84    378.64 o 
 -44   2   2      289.86      172.60    110.88 o 
 -42   2   2     7322.64     7477.79    330.45 o 
 -40   2   2        8.21       72.86     41.86 o 
 -38   2   2     2481.01     2341.04    149.84 o 
 -36   2   2     1741.99     1552.40    110.39 o 
 -34   2   2      742.76      603.87     68.89 o 
 -32   2   2     8117.14     7576.01    175.93 o 
 -30   2   2     7075.07     7182.30    139.10 o 
 -28   2   2     4159.07     3983.91    114.98 o 
 -26   2   2    21848.37    21738.13    313.66 o 
 -24   2   2      537.03      561.28     67.62 o 
 -22   2   2      465.02      295.42     37.76 o 
 -20   2   2     4990.88     5026.77     96.74 o 
 -18   2   2     1293.95     1494.73     50.82 o 
 -16   2   2      873.62      754.54     57.05 o 
 -14   2   2    39694.21    41193.40    372.24 o 
 -12   2   2     9366.33     9447.34    119.28 o 
 -10   2   2   163117.19   157613.55    988.04 o 
  -8   2   2     7909.33     8118.21    141.17 o 
  -4   2   2    10585.12    10627.09    127.22 o 
  -2   2   2    43153.20    43356.06    263.99 o 
   0   2   2     4519.33     4783.10    111.29 o 
   2   2   2   374095.53   341415.25   2893.60 o 
   4   2   2     2228.78     2526.11     74.73 o 
   6   2   2    29785.05    28729.84    191.92 o 
   8   2   2    12054.62    11735.14    194.05 o 
  10   2   2    42966.93    39497.91    272.56 o 
  12   2   2        3.54       24.04     21.06 o 
  14   2   2    26855.30    25182.04    246.68 o 
  16   2   2    11821.97    12115.58    192.72 o 
  18   2   2    12581.89    12914.70    218.85 o 
  20   2   2     2103.76     1823.41     68.37 o 
  22   2   2     1131.77      982.18     53.59 o 
  24   2   2      795.18      666.06     55.10 o 
  26   2   2    40318.72    41319.11    411.55 o 
  28   2   2     4631.03     4299.73    161.55 o 
  30   2   2    24227.97    24230.63    404.10 o 
  32   2   2      491.34      288.93     51.06 o 
  34   2   2      498.98      413.04     66.57 o 
  36   2   2     1957.64     1864.18    119.65 o 
  38   2   2       57.74       93.94     35.58 o 
  40   2   2       71.55     -128.14    128.14 o 
  42   2   2     3782.18     3629.50    329.26 o 
 -45   3   2      310.04      246.32    125.32 o 
 -43   3   2     2312.89     2463.06    268.97 o 
 -41   3   2      241.63      141.79     52.19 o 
 -39   3   2     2622.28     2441.61    152.79 o 
 -37   3   2     3001.23     3021.56    155.91 o 
 -35   3   2     4094.88     4335.25    209.92 o 
 -33   3   2      253.46      213.90     48.04 o 
 -31   3   2     4917.73     4946.03    126.55 o 
 -29   3   2      817.19      724.26     60.80 o 
 -27   3   2     8491.04     8256.91    186.71 o 
 -25   3   2     2097.35     2109.51    108.74 o 
 -23   3   2     1466.67     1022.45     57.71 o 
 -21   3   2     6724.37     6532.25    121.85 o 
 -19   3   2     3865.08     3717.51    109.11 o 
 -17   3   2     2719.48     3095.05    103.67 o 
 -15   3   2    53506.76    56850.36    510.70 o 
 -13   3   2    16252.37    16467.36    217.20 o 
 -11   3   2    28510.68    28020.33    281.83 o 
  -9   3   2    13420.42    11832.67    143.59 o 
  -7   3   2   160714.27   154918.25   1215.72 o 
  -5   3   2      748.20      564.40     54.45 o 
  -3   3   2    17951.13    17592.23    195.94 o 
  -1   3   2    12619.78    12194.13    164.07 o 
   1   3   2     2204.84     2105.02     63.21 o 
   3   3   2    30995.77    30860.61    212.16 o 
   5   3   2    11765.63    10718.65    144.36 o 
   7   3   2       54.96       84.69     35.14 o 
   9   3   2    18592.99    17439.82    248.47 o 
  11   3   2      690.91      937.97     61.23 o 
  13   3   2    34024.26    34512.28    327.40 o 
  15   3   2    17662.75    16784.73    185.84 o 
  17   3   2    20821.72    20396.81    198.08 o 
  19   3   2    22226.90    22249.85    268.77 o 
  21   3   2       46.77       57.68     46.76 o 
  23   3   2     4273.53     4266.94    119.96 o 
  25   3   2      832.47      856.75     69.70 o 
  27   3   2     8029.26     7720.60    156.71 o 
  29   3   2     4755.47     4550.50    123.14 o 
  31   3   2     4070.89     4335.50    163.56 o 
  33   3   2      556.10      568.71     67.38 o 
  35   3   2     2437.85     2834.98    158.10 o 
  37   3   2      100.20      179.80     57.80 o 
  39   3   2      741.06      580.98    152.77 o 
  41   3   2     1812.56     1327.61    190.97 o 
  43   3   2     1461.18     1483.79    361.98 o 
 -44   4   2     2055.18     2492.66    311.56 o 
 -42   4   2       42.35       77.66    150.00 o 
 -40   4   2      266.41      146.01     80.63 o 
 -38   4   2      737.92      663.74     99.46 o 
 -36   4   2      682.72      433.88     69.84 o 
 -34   4   2    19537.99    20528.00    327.63 o 
 -32   4   2     2885.05     2884.61    141.21 o 
 -30   4   2     6194.66     6199.40    150.37 o 
 -28   4   2      766.50      727.80     59.11 o 
 -26   4   2       27.12       63.95     38.32 o 
 -24   4   2      308.71      337.66     45.07 o 
 -22   4   2    22957.30    23421.15    292.85 o 
 -20   4   2       16.38       86.05     41.61 o 
 -18   4   2    21731.14    20122.05    223.85 o 
 -16   4   2     5667.93     6401.94    120.37 o 
 -14   4   2    34687.27    35052.16    346.13 o 
 -12   4   2     9820.86     9742.21    148.11 o 
 -10   4   2    63509.49    68958.58    615.43 o 
  -8   4   2    46874.92    47881.22    441.67 o 
  -6   4   2     2363.77     2233.40     70.76 o 
  -4   4   2      314.80      248.35     37.80 o 
  -2   4   2     5362.79     4110.83    104.23 o 
   0   4   2     4125.91     4265.53    106.33 o 
   2   4   2    45105.67    42073.46    283.72 o 
   4   4   2     1342.43     1275.24     69.94 o 
   6   4   2     4990.93     4697.11    122.86 o 
   8   4   2     2907.07     2784.64     94.49 o 
  10   4   2      306.50      368.49     39.29 o 
  12   4   2     1449.01     1685.37     68.93 o 
  14   4   2    55971.26    58967.81    550.53 o 
  16   4   2      257.35      153.62     49.60 o 
  18   4   2    30466.00    30775.41    400.45 o 
  20   4   2      885.91     1000.01     65.43 o 
  22   4   2    33375.66    33257.93    341.18 o 
  24   4   2      441.21      468.63     68.98 o 
  26   4   2       31.50      126.77     35.33 o 
  28   4   2     5247.16     4956.71    181.50 o 
  30   4   2     2392.11     2170.13    126.64 o 
  32   4   2     3592.49     3252.10    153.57 o 
  34   4   2    13182.82    13292.87    415.01 o 
  36   4   2      683.69      524.46     88.31 o 
  38   4   2     7829.38     8436.77    318.74 o 
  40   4   2      732.06      354.34    102.27 o 
  42   4   2      817.48      722.15    241.19 o 
 -43   5   2     2348.07     2510.16    318.95 o 
 -41   5   2      275.37      204.98     77.98 o 
 -39   5   2     3468.81     3839.92    363.41 o 
 -37   5   2      776.16      659.45    121.31 o 
 -35   5   2    13737.77    12471.07    389.26 o 
 -33   5   2     4493.27     4196.48    181.74 o 
 -31   5   2     9856.04     9533.83    220.79 o 
 -29   5   2       41.08      106.75     61.34 o 
 -27   5   2     5040.74     4630.38    166.96 o 
 -25   5   2     1527.27     1426.47    112.68 o 
 -23   5   2      297.84      311.06     41.60 o 
 -21   5   2     4731.13     4664.27    135.86 o 
 -19   5   2    14306.99    14083.45    198.59 o 
 -17   5   2     1187.87     1016.86     56.94 o 
 -15   5   2     9647.70     9787.40    192.36 o 
 -13   5   2    27993.11    29882.60    310.59 o 
 -11   5   2    19638.13    20691.41    231.49 o 
  -9   5   2    20740.67    23121.20    251.49 o 
  -7   5   2    15908.86    16246.59    240.11 o 
  -5   5   2     2132.17     2293.70     76.49 o 
  -3   5   2     8387.76     7142.52    122.74 o 
  -1   5   2       21.19      143.50     36.77 o 
   1   5   2    86455.17    87150.15    772.95 o 
   3   5   2     3339.93     2617.72     84.08 o 
   5   5   2      306.74      323.72     34.56 o 
   7   5   2     1728.89     1572.69     65.98 o 
   9   5   2       87.41      132.50     25.99 o 
  11   5   2    13561.85    13262.84    359.52 o 
  13   5   2     2219.93     2020.29     79.53 o 
  15   5   2     9381.43     9422.81    214.73 o 
  17   5   2      353.68      269.09     40.20 o 
  19   5   2    15807.28    15932.81    248.17 o 
  21   5   2    18582.03    19098.03    229.24 o 
  23   5   2    26521.57    27138.49    439.66 o 
  25   5   2     2071.37     1901.16    103.85 o 
  27   5   2     1655.83     1632.79    106.73 o 
  29   5   2        6.04       84.91     34.91 o 
  31   5   2     5539.28     5372.64    240.27 o 
  33   5   2     8684.89     8595.31    280.35 o 
  35   5   2      158.45      109.23     65.08 o 
  37   5   2      454.61      232.16     89.50 o 
  39   5   2     2978.00     2760.18    297.47 o 
 -42   6   2     2960.44     2671.12    621.11 o 
 -40   6   2     2203.26     2278.55    241.42 o 
 -38   6   2     1058.12      863.34    192.13 o 
 -36   6   2     1601.93     1627.08    184.23 o 
 -34   6   2      985.41      968.37    108.80 o 
 -32   6   2      149.26      105.68     38.54 o 
 -30   6   2     3165.26     3192.54    166.35 o 
 -28   6   2      304.27      244.54     40.84 o 
 -26   6   2     2243.78     2211.89    122.92 o 
 -24   6   2     2412.92     2409.69    104.75 o 
 -22   6   2     2120.43     2085.59    102.03 o 
 -20   6   2     2112.50     2084.30    122.93 o 
 -18   6   2      493.34      394.14     45.44 o 
 -16   6   2      116.29      154.44     38.25 o 
 -14   6   2     6860.97     7236.47    187.16 o 
 -12   6   2     2470.19     2681.53     95.78 o 
 -10   6   2    40541.13    41100.34    371.08 o 
  -8   6   2     2004.73     2287.39     89.88 o 
  -6   6   2    34083.65    35843.23    472.07 o 
  -4   6   2    12017.40    12165.35    208.72 o 
  -2   6   2     3936.19     4193.46    114.39 o 
   0   6   2      960.74     1129.32     58.70 o 
   2   6   2     1900.65     2036.73     82.26 o 
   4   6   2    12872.95    13096.61    317.01 o 
   6   6   2     6420.56     6162.88    174.29 o 
   8   6   2      287.81      336.62     42.69 o 
  10   6   2     2770.37     2480.56    101.19 o 
  12   6   2     3194.42     3021.69    114.98 o 
  14   6   2    10154.57    10493.23    212.09 o 
  16   6   2     4383.10     4511.95    172.09 o 
  18   6   2     4441.80     4514.91    124.20 o 
  20   6   2     3823.46     3845.54    151.44 o 
  22   6   2    10132.68    10573.55    389.36 o 
  24   6   2      119.95      119.08     63.85 o 
  26   6   2     6793.57     6711.26    199.53 o 
  28   6   2     4953.45     4982.43    214.14 o 
  30   6   2     4719.80     4732.56    214.65 o 
  32   6   2     4509.88     4133.74    261.76 o 
  34   6   2     5569.70     5553.30    336.90 o 
  36   6   2     1050.37      597.83    134.74 o 
  38   6   2       16.69       35.65    178.43 o 
 -39   7   2       99.42      275.10    120.03 o 
 -37   7   2       10.44      111.90    189.41 o 
 -35   7   2      975.37      851.38    204.67 o 
 -33   7   2       36.90      119.29    115.55 o 
 -31   7   2     4085.84     3929.53    203.36 o 
 -29   7   2     3508.13     3209.58    171.07 o 
 -27   7   2     8390.19     8300.54    196.53 o 
 -25   7   2     2462.97     2310.17    134.58 o 
 -23   7   2     2595.41     2397.14    142.61 o 
 -21   7   2       69.76      174.28     41.77 o 
 -19   7   2       88.71      231.21     55.53 o 
 -17   7   2       21.68       84.70     39.57 o 
 -15   7   2     2454.16     2645.05    127.46 o 
 -13   7   2      734.96      725.36     59.61 o 
 -11   7   2     5313.04     5202.71    133.64 o 
  -9   7   2     2109.80     2306.93     99.05 o 
  -7   7   2      233.83      195.84     43.25 o 
  -5   7   2    19879.89    19202.51    264.99 o 
  -3   7   2       33.63      166.12     31.65 o 
  -1   7   2     3962.02     4040.48    148.21 o 
   1   7   2     2368.53     2498.66    105.36 o 
   3   7   2       57.40      217.93     38.54 o 
   5   7   2    20516.70    21289.91    289.53 o 
   7   7   2     6305.36     6401.43    174.19 o 
   9   7   2    19623.16    19513.36    303.86 o 
  11   7   2      514.02      424.32     45.39 o 
  13   7   2      814.98      914.30     76.95 o 
  15   7   2     8258.14     7607.63    159.16 o 
  17   7   2     6514.76     5988.50    214.92 o 
  19   7   2     4273.50     4246.49    136.91 o 
  21   7   2     8515.35     8567.52    209.22 o 
  23   7   2      531.62      462.03     88.31 o 
  25   7   2     8388.05     8005.57    276.86 o 
  27   7   2     1567.54     1569.60    129.73 o 
  29   7   2     4202.10     4044.34    266.83 o 
  31   7   2     3691.59     3779.71    307.58 o 
  33   7   2      292.55      296.07     98.15 o 
  35   7   2      706.59      870.23    139.64 o 
  37   7   2      848.47      523.47    191.88 o 
 -38   8   2      280.70      308.95    161.06 o 
 -36   8   2       77.34      246.84    102.14 o 
 -34   8   2     1332.05     1013.78    214.04 o 
 -32   8   2     1846.93     1991.63    307.78 o 
 -30   8   2     3056.23     2945.92    209.96 o 
 -28   8   2     2589.24     2781.70    166.54 o 
 -26   8   2      756.31      540.62    132.15 o 
 -24   8   2      275.34      228.28     63.41 o 
 -22   8   2     1655.52     1535.09    113.52 o 
 -20   8   2     1946.68     1899.81    121.64 o 
 -18   8   2     1865.08     1824.94    122.06 o 
 -16   8   2     2914.65     3086.80    140.33 o 
 -14   8   2     3785.81     3797.74    167.20 o 
 -12   8   2     3961.27     3857.63    156.17 o 
 -10   8   2      236.27      201.34     43.12 o 
  -8   8   2       40.76      151.48     49.60 o 
  -6   8   2     1850.38     1815.58    112.80 o 
  -4   8   2     4259.52     4098.88    134.92 o 
  -2   8   2    17780.89    18081.69    239.09 o 
   0   8   2     1786.44     1560.18    103.64 o 
   2   8   2    13360.60    13748.72    199.92 o 
   4   8   2     5027.02     4897.28    139.97 o 
   6   8   2      993.92      918.96     67.15 o 
   8   8   2      156.38      161.14     62.78 o 
  10   8   2     1105.50     1065.79     92.89 o 
  12   8   2    13140.72    12992.27    266.10 o 
  14   8   2     3803.09     3926.65    133.30 o 
  16   8   2     1210.22     1424.99    110.33 o 
  18   8   2     3627.82     3659.55    168.77 o 
  20   8   2     6081.19     6182.33    240.61 o 
  22   8   2      706.62      775.77     95.76 o 
  24   8   2      229.75      211.32     87.53 o 
  26   8   2       39.41      103.20     49.27 o 
  28   8   2     1512.70     1311.63    156.31 o 
  30   8   2      390.52      371.31     98.43 o 
  32   8   2        6.83      109.79    185.70 o 
  34   8   2     2154.73     1945.41    270.48 o 
 -35   9   2     1897.97     1795.02    311.29 o 
 -33   9   2      583.16      430.18    117.97 o 
 -31   9   2       28.49      207.75     92.05 o 
 -29   9   2      190.08      277.79     70.07 o 
 -27   9   2      158.17      213.65     58.22 o 
 -25   9   2       11.91      198.17     59.40 o 
 -23   9   2     1731.41     1789.36    140.48 o 
 -21   9   2     2523.57     2269.38    172.14 o 
 -19   9   2     7004.13     6979.32    234.39 o 
 -17   9   2     2329.76     2288.08    165.17 o 
 -15   9   2      209.58      289.59     58.26 o 
 -13   9   2     4671.96     4204.04    197.40 o 
 -11   9   2     1278.05     1210.04    112.26 o 
  -9   9   2     2540.99     2666.20    146.92 o 
  -7   9   2      830.84      691.71     92.80 o 
  -5   9   2     6358.90     6487.19    223.79 o 
  -3   9   2     9009.75     9009.08    194.80 o 
  -1   9   2       23.31      140.36     60.61 o 
   1   9   2    17808.48    17704.53    323.19 o 
   3   9   2     3781.32     3790.62    151.28 o 
   5   9   2       32.05      246.79     52.28 o 
   7   9   2     3646.68     3702.55    158.58 o 
   9   9   2     1048.86      774.47    109.52 o 
  11   9   2     2711.36     2751.23    166.42 o 
  13   9   2     2633.60     2259.92    157.16 o 
  15   9   2     3375.02     3520.96    168.11 o 
  17   9   2     1645.58     1515.30    148.21 o 
  19   9   2     8804.08     8446.37    302.91 o 
  21   9   2     4299.75     3933.99    214.39 o 
  23   9   2    10214.28    10119.03    392.45 o 
  25   9   2     1562.41     1348.02    171.03 o 
  27   9   2       97.97      162.19    149.14 o 
  29   9   2     1267.51     1479.45    215.41 o 
  31   9   2      157.17      286.09    112.08 o 
 -30  10   2       16.15      225.35    110.82 o 
 -28  10   2      291.97      398.15    110.20 o 
 -26  10   2      980.35      729.58    109.62 o 
 -24  10   2     1526.40     1908.86    231.24 o 
 -22  10   2     2868.30     2642.68    185.13 o 
 -20  10   2     2939.39     2808.44    171.42 o 
 -18  10   2     6776.98     6737.99    347.56 o 
 -16  10   2       10.30      185.27     62.60 o 
 -14  10   2      103.66      213.58     65.39 o 
 -12  10   2     1170.93      965.58    107.16 o 
 -10  10   2    22480.84    22869.33    465.25 o 
  -8  10   2       97.47      258.16     99.35 o 
  -6  10   2     4440.02     4644.54    234.26 o 
  -4  10   2      273.06      240.19     61.92 o 
  -2  10   2       45.78      122.62     69.54 o 
   0  10   2      887.56      761.98    127.29 o 
   2  10   2       26.06       79.96     41.74 o 
   4  10   2     1196.46     1085.16     96.93 o 
   6  10   2      113.40      178.85     71.52 o 
   8  10   2       52.89       14.39    114.69 o 
  10  10   2     1647.81     1541.28    166.81 o 
  12  10   2     2213.59     2095.68    168.65 o 
  14  10   2       37.93       99.51     69.77 o 
  16  10   2     1162.04     1101.87    149.05 o 
  18  10   2      486.40      354.94     88.06 o 
  20  10   2      531.49      374.86     88.82 o 
  22  10   2      919.12      814.43    161.03 o 
  24  10   2     1169.30     1102.76    216.36 o 
  26  10   2     2632.31     2789.99    278.08 o 
  28  10   2       19.82      163.21    113.94 o 
 -27  11   2      944.86      745.64    189.80 o 
 -25  11   2     1362.97     1072.18    222.67 o 
 -23  11   2      313.29      378.53     86.09 o 
 -21  11   2      888.62      750.16    125.35 o 
 -19  11   2      193.60      132.27     87.30 o 
 -17  11   2       46.23      178.37     74.07 o 
 -15  11   2     3298.81     2835.85    208.53 o 
 -13  11   2      659.85      753.51    140.49 o 
 -11  11   2      179.01      245.71     81.72 o 
  -9  11   2        1.34        5.21    123.69 o 
  -7  11   2     1515.68     1603.02    230.62 o 
  -5  11   2     2378.06     2320.97    292.02 o 
  -3  11   2       90.13      117.96     88.60 o 
  -1  11   2     2504.85     2781.98    421.75 o 
   1  11   2     2974.07     3021.83    250.89 o 
   3  11   2      309.00      353.13    124.65 o 
   5  11   2     1049.63      990.68    159.96 o 
   7  11   2        4.68      230.91    123.50 o 
   9  11   2      848.90      608.93    122.58 o 
  11  11   2     2059.05     1779.27    165.47 o 
  13  11   2      318.80      214.88     78.01 o 
  15  11   2      877.82      834.52    163.90 o 
  17  11   2      204.63       95.54    142.73 o 
  19  11   2     1182.90     1155.92    183.94 o 
  21  11   2       54.82      176.02    101.91 o 
  23  11   2        7.37      165.84     97.66 o 
 -22  12   2      312.01      288.93    168.75 o 
 -20  12   2     4327.61     4356.74    375.20 o 
 -18  12   2      504.76      309.61     94.62 o 
 -16  12   2      354.01      496.56    106.16 o 
 -14  12   2      150.41      340.34     87.25 o 
 -12  12   2     2374.78     2364.95    226.78 o 
 -10  12   2      186.54      259.74     80.50 o 
  -8  12   2      112.29        6.54    174.23 o 
  -6  12   2       11.00      322.41     87.04 o 
  -4  12   2     1147.92     1022.76    201.20 o 
  -2  12   2      614.08      569.52    116.20 o 
   0  12   2       63.96      308.16     92.03 o 
   2  12   2       86.49      140.88    154.38 o 
   4  12   2     3848.49     3330.59    364.66 o 
   6  12   2      321.30       54.83    144.67 o 
   8  12   2       98.61      333.29     90.68 o 
  10  12   2     1102.76      690.79    130.51 o 
  12  12   2     2831.69     2968.94    264.08 o 
  14  12   2     2681.73     2548.80    229.22 o 
  16  12   2     1863.44     1852.86    223.89 o 
  18  12   2     3530.06     3533.17    349.15 o 
 -13  13   2       41.52       73.80    141.80 o 
 -11  13   2      619.83      512.46    121.57 o 
  -9  13   2      208.06      254.66     99.76 o 
  -7  13   2       11.54      132.80    120.59 o 
  -5  13   2      374.79      206.79    107.23 o 
  -3  13   2       92.38      202.82    115.48 o 
  -1  13   2       26.16      135.62    146.09 o 
   1  13   2      736.35      648.39    136.57 o 
   3  13   2        0.03      285.16     92.57 o 
   5  13   2     1143.94      599.82    142.67 o 
   7  13   2      297.96      253.55     89.67 o 
   9  13   2     1445.23     1170.90    201.86 o 
 -47   1   3     1951.70     2051.86    332.71 o 
 -45   1   3        0.36      -96.76     96.76 o 
 -43   1   3        0.44       36.06    106.92 o 
 -41   1   3      597.12      672.82     95.14 o 
 -39   1   3      931.28     1012.88    112.86 o 
 -37   1   3     1640.67     1841.20    115.90 o 
 -35   1   3     1802.83     1497.78     90.39 o 
 -33   1   3     2322.66     2364.26    116.21 o 
 -31   1   3     3515.27     3725.38    141.41 o 
 -29   1   3     3759.11     3866.94    102.65 o 
 -27   1   3     2387.88     2223.68    105.93 o 
 -25   1   3       31.74       12.25     31.58 o 
 -23   1   3    28458.81    31277.47    276.45 o 
 -21   1   3       38.69       55.84     30.19 o 
 -19   1   3     2325.56     2189.05     65.81 o 
 -17   1   3       19.01       -3.28     32.89 o 
 -15   1   3    46714.69    49717.57    476.60 o 
 -13   1   3     3947.90     3826.28    116.68 o 
 -11   1   3    11416.74    10406.18    133.22 o 
  -9   1   3    15607.51    15389.75    168.67 o 
  -7   1   3    84969.71    84645.62    473.92 o 
  -5   1   3     5908.13     5995.43     86.15 o 
  -3   1   3     2899.79     2965.87     78.63 o 
  -1   1   3     4398.29     4506.65    103.43 o 
   1   1   3    62449.53    60821.50    353.03 o 
   3   1   3        5.36      219.69     38.07 o 
   5   1   3    31224.39    29711.32    191.91 o 
   9   1   3     7909.48     7837.58    235.10 o 
  11   1   3     2763.49     2929.19     81.94 o 
  13   1   3    12219.60    12712.20    172.19 o 
  15   1   3       26.07      142.55     21.23 o 
  17   1   3     2132.79     1926.39     69.13 o 
  19   1   3     1958.17     2224.77     76.77 o 
  21   1   3     5564.36     5502.58    163.82 o 
  23   1   3     1564.24     1670.07     95.34 o 
  25   1   3    11264.25    11546.55    253.53 o 
  27   1   3      110.69      103.30     33.82 o 
  29   1   3       71.21      153.36     46.24 o 
  31   1   3     4676.03     4473.32    165.64 o 
  33   1   3     4286.30     4277.16    180.88 o 
  35   1   3     1122.87     1169.10    110.53 o 
  37   1   3      339.93      229.95     85.05 o 
  39   1   3      735.73      522.35    111.40 o 
  41   1   3        7.63      -21.78     88.94 o 
 -46   2   3      378.66      408.48    108.91 o 
 -44   2   3       34.50      -53.26     63.23 o 
 -42   2   3     4626.27     4269.72    391.94 o 
 -40   2   3       10.73      140.10     52.69 o 
 -38   2   3       16.15      158.06     46.00 o 
 -36   2   3     3637.54     3649.52    146.30 o 
 -34   2   3     3946.29     3980.91    147.45 o 
 -32   2   3       28.67      101.51     32.05 o 
 -30   2   3     2054.49     2096.18     95.92 o 
 -28   2   3     4637.54     5063.73    124.27 o 
 -26   2   3       27.30       96.86     43.33 o 
 -24   2   3      175.78      170.56     51.54 o 
 -22   2   3     1759.78     2209.87     98.54 o 
 -20   2   3      673.16      478.75     60.42 o 
 -18   2   3     2528.09     2803.52    104.21 o 
 -16   2   3    12519.99    13150.82    215.61 o 
 -14   2   3     4055.41     4040.20    136.32 o 
 -12   2   3    21143.95    20344.21    265.41 o 
 -10   2   3    24891.17    24109.09    289.66 o 
  -8   2   3    65402.73    63939.11    418.56 o 
  -6   2   3   139896.48   135533.22    739.40 o 
  -4   2   3      183.91      322.65     47.31 o 
  -2   2   3    21783.18    21088.30    228.47 o 
   0   2   3     2541.15     2665.09     89.81 o 
   2   2   3      276.34      319.06     38.21 o 
   4   2   3     6094.23     5955.68     95.98 o 
   6   2   3    38381.93    38578.15    244.60 o 
   8   2   3     6388.96     7246.69    158.39 o 
  10   2   3     3063.51     2804.52     97.86 o 
  12   2   3    25200.57    24371.69    294.80 o 
  14   2   3    13353.50    14682.04    250.59 o 
  16   2   3     2104.79     2376.08     98.60 o 
  18   2   3     4246.05     4311.64     93.19 o 
  20   2   3     1074.27     1232.48     74.60 o 
  22   2   3       19.55      140.69     31.52 o 
  24   2   3      345.84      373.78     49.99 o 
  26   2   3     4429.77     4363.44    163.61 o 
  28   2   3     1151.13     1082.06     91.70 o 
  30   2   3     4881.25     4839.99    177.01 o 
  32   2   3       73.76      120.07     35.90 o 
  34   2   3     1991.61     1972.11    128.01 o 
  36   2   3      322.22      282.43     62.90 o 
  38   2   3      327.05      251.61     54.89 o 
  40   2   3      408.10      405.59    102.01 o 
  42   2   3      140.20      162.11     82.04 o 
 -45   3   3       43.30      123.64    120.79 o 
 -43   3   3      640.75      327.35     92.93 o 
 -41   3   3     2878.20     2648.67    231.78 o 
 -39   3   3    10917.68    11498.83    418.28 o 
 -37   3   3        5.49       88.18     63.76 o 
 -35   3   3    11928.07    12326.15    310.07 o 
 -33   3   3     2316.29     2218.88    142.24 o 
 -31   3   3    12298.29    12681.46    289.72 o 
 -29   3   3     6196.32     6264.19    210.76 o 
 -27   3   3    11662.81    11877.78    196.78 o 
 -25   3   3      155.53      186.88     40.22 o 
 -23   3   3    18659.38    18997.89    296.94 o 
 -21   3   3      935.24     1306.04     83.62 o 
 -19   3   3     2414.03     2263.99    100.21 o 
 -17   3   3     2514.38     2459.57     99.59 o 
 -15   3   3     4154.00     4049.03    109.28 o 
 -13   3   3    37664.25    36927.67    348.69 o 
 -11   3   3    42881.07    42593.69    400.65 o 
  -9   3   3    86456.02    85669.94    526.57 o 
  -7   3   3    63548.56    67914.80    532.78 o 
  -5   3   3    16971.91    16612.92    190.14 o 
  -3   3   3   245895.50   231324.56   1321.42 o 
  -1   3   3    11042.94    10965.37    164.91 o 
   1   3   3   118166.30   119749.84    671.57 o 
   3   3   3     2345.95     2453.74     76.25 o 
   5   3   3     7042.29     6252.56     93.95 o 
   7   3   3     2019.52     1757.99     61.34 o 
   9   3   3      814.88     1067.43     64.24 o 
  11   3   3    16998.46    17973.32    357.45 o 
  13   3   3      744.45     1031.45     93.61 o 
  15   3   3    18766.44    19716.54    265.83 o 
  17   3   3     5753.86     5936.23    147.56 o 
  19   3   3     1174.01     1163.47     73.06 o 
  21   3   3     2364.27     2083.93    146.61 o 
  23   3   3    14773.21    15274.71    201.68 o 
  25   3   3     8748.13     8911.71    162.04 o 
  27   3   3     5418.39     5196.22    130.33 o 
  29   3   3     4853.86     4633.60    171.82 o 
  31   3   3     3490.29     3280.00    173.51 o 
  33   3   3     7789.99     7452.02    224.07 o 
  35   3   3      620.81      483.32     77.93 o 
  37   3   3     2603.13     2364.73    222.89 o 
  39   3   3     1167.93      753.94    172.34 o 
  41   3   3     2795.25     2630.08    328.21 o 
 -44   4   3      238.20      232.73     84.77 o 
 -42   4   3      168.26      176.06     70.23 o 
 -40   4   3       56.02      145.55     70.16 o 
 -38   4   3     1115.43      779.71    126.32 o 
 -36   4   3     1642.96     1612.86    163.14 o 
 -34   4   3     7864.85     7921.52    272.13 o 
 -32   4   3     2843.56     2584.98    167.45 o 
 -30   4   3      537.97      572.21     68.64 o 
 -28   4   3     6205.62     6070.13    272.18 o 
 -26   4   3     2897.00     3160.10    132.22 o 
 -24   4   3     4041.67     4036.76    134.13 o 
 -22   4   3     7935.95     7526.25    212.94 o 
 -20   4   3     3216.36     3168.49    109.29 o 
 -18   4   3    33649.38    36377.70    331.13 o 
 -16   4   3     1160.20     1701.54     78.81 o 
 -14   4   3    25582.85    26984.82    302.30 o 
 -12   4   3      498.47      607.37     49.84 o 
 -10   4   3     1848.12     1951.01     75.05 o 
  -8   4   3    67081.16    71879.11    640.95 o 
  -6   4   3    10159.35    10799.14    160.05 o 
  -4   4   3     5004.50     4922.52    126.58 o 
  -2   4   3     1917.19     1444.52     58.69 o 
   0   4   3     2720.74     3191.36     91.90 o 
   2   4   3     8856.32     8275.22    130.38 o 
   4   4   3    31029.97    31298.20    308.73 o 
   6   4   3     5312.31     6018.49    127.14 o 
   8   4   3     1276.15     1386.50     65.88 o 
  10   4   3       59.07      171.71     24.92 o 
  12   4   3      117.71      171.41     51.01 o 
  14   4   3    19109.68    18904.39    205.08 o 
  16   4   3     1233.40     1034.55     84.72 o 
  18   4   3    14404.95    14309.16    340.30 o 
  20   4   3     4160.14     3977.11    141.92 o 
  22   4   3     1997.46     2219.66    148.96 o 
  24   4   3     6118.18     6237.00    254.42 o 
  26   4   3     1159.95     1081.03    101.26 o 
  28   4   3      277.71      268.65     62.50 o 
  30   4   3      180.44      168.72     52.00 o 
  32   4   3       66.21      118.85     53.89 o 
  34   4   3     5108.42     4803.00    466.67 o 
  36   4   3      599.56      369.71     96.56 o 
  38   4   3      728.37      558.39    184.75 o 
  40   4   3      358.88      383.46    110.88 o 
 -43   5   3      292.41      306.61    141.83 o 
 -41   5   3     1734.74     1689.19    277.30 o 
 -39   5   3     3083.19     2494.70    240.77 o 
 -37   5   3     1364.59     1284.54    142.63 o 
 -35   5   3     1243.57      942.87    130.14 o 
 -33   5   3     4230.75     4352.30    215.43 o 
 -31   5   3    10987.42    11109.63    284.92 o 
 -29   5   3     3975.70     4092.15    162.55 o 
 -27   5   3     3362.79     3513.14    160.05 o 
 -25   5   3       36.02       77.18     35.52 o 
 -23   5   3     1888.34     1810.13    107.99 o 
 -21   5   3     1780.94     1744.55    104.45 o 
 -19   5   3        2.60       96.91     37.59 o 
 -17   5   3      331.76      201.09     42.51 o 
 -15   5   3    26575.32    26925.43    260.55 o 
 -13   5   3     4090.10     3937.51    126.94 o 
 -11   5   3    30537.73    32264.44    334.25 o 
  -9   5   3     6616.67     6812.71    132.79 o 
  -7   5   3     1937.06     2127.64     79.93 o 
  -5   5   3     8316.95     8275.80    140.87 o 
  -3   5   3    37780.66    39268.84    382.63 o 
  -1   5   3    54182.20    55984.52    571.37 o 
   1   5   3    10533.90    11671.39    212.35 o 
   3   5   3     4837.89     4446.86    112.92 o 
   5   5   3     5087.29     4900.39    107.30 o 
   7   5   3     1034.52     1381.08     62.71 o 
   9   5   3      105.21      151.22     27.87 o 
  11   5   3    11085.34    10946.64    199.81 o 
  13   5   3     1899.55     1880.87     83.97 o 
  15   5   3     7026.43     7384.85    175.36 o 
  17   5   3       97.52      147.12     54.51 o 
  19   5   3    10662.99    11472.32    370.21 o 
  21   5   3     2805.91     2746.54    150.42 o 
  23   5   3     7138.96     7490.66    196.67 o 
  25   5   3     1518.03     1541.82    118.46 o 
  27   5   3      488.10      526.41     83.06 o 
  29   5   3     5969.31     6114.98    260.11 o 
  31   5   3      424.48      366.28     80.42 o 
  33   5   3     2698.86     2820.57    233.59 o 
  35   5   3    12973.67    13463.28    496.61 o 
  37   5   3      675.67      505.14    101.86 o 
  39   5   3      845.06      639.47    354.15 o 
 -42   6   3     1194.82     1291.37    213.02 o 
 -40   6   3      903.82      702.35    133.36 o 
 -38   6   3       60.35       88.40    105.66 o 
 -36   6   3      299.31      234.96     65.04 o 
 -34   6   3     3007.42     2816.33    218.38 o 
 -32   6   3      120.80      157.06     51.48 o 
 -30   6   3    19831.46    20579.66    540.22 o 
 -28   6   3       28.80       39.53     34.12 o 
 -26   6   3     6001.02     6114.18    163.06 o 
 -24   6   3     3608.74     3734.84    140.57 o 
 -22   6   3       78.04      198.13     50.01 o 
 -20   6   3     1202.03     1349.64     87.44 o 
 -18   6   3     1023.81      935.84     66.53 o 
 -16   6   3      143.07      161.52     44.25 o 
 -14   6   3     2153.34     2076.29     90.48 o 
 -12   6   3       55.88       28.79     29.45 o 
 -10   6   3    33071.16    33068.80    315.44 o 
  -8   6   3    12428.44    12617.87    251.64 o 
  -6   6   3     9595.86     9729.70    178.02 o 
  -4   6   3    20559.85    21206.04    227.43 o 
  -2   6   3      181.77      159.03     33.40 o 
   0   6   3     4542.27     4291.73    133.44 o 
   2   6   3       73.39       87.73     32.19 o 
   4   6   3     4426.89     4490.55    129.96 o 
   6   6   3     3855.94     3642.18    130.49 o 
   8   6   3     3108.48     2811.84    112.32 o 
  10   6   3     2119.59     1967.37     90.20 o 
  12   6   3      397.14      318.05     43.64 o 
  14   6   3    12870.72    13637.14    223.36 o 
  16   6   3     3463.46     3155.97    110.52 o 
  18   6   3      519.85      519.77     51.78 o 
  20   6   3     8543.59     8687.75    173.53 o 
  22   6   3     3370.74     3414.80    134.71 o 
  24   6   3      318.10      366.04     77.93 o 
  26   6   3     4800.59     4918.05    254.34 o 
  28   6   3      663.99      478.70    103.24 o 
  30   6   3       13.02       91.11    123.57 o 
  32   6   3     5188.15     5948.44    504.64 o 
  34   6   3      967.20      943.46    179.28 o 
  36   6   3      892.82      689.06    125.98 o 
  38   6   3      129.72      104.00    133.85 o 
 -39   7   3     3887.27     3716.90    357.03 o 
 -37   7   3      919.64     1201.76    201.14 o 
 -35   7   3     1034.77     1277.48    172.14 o 
 -33   7   3       29.90      204.56     70.94 o 
 -31   7   3      252.07      169.36     36.62 o 
 -29   7   3     7546.00     7655.02    221.85 o 
 -27   7   3      257.73      249.33     89.66 o 
 -25   7   3    11852.31    11615.83    267.19 o 
 -23   7   3     1889.98     1837.95    108.07 o 
 -21   7   3     1711.38     2000.23    128.62 o 
 -19   7   3     2358.56     2593.48    110.62 o 
 -17   7   3       22.24      206.05     38.36 o 
 -15   7   3      585.65      610.73     68.69 o 
 -13   7   3    10890.08    11331.63    224.51 o 
 -11   7   3      628.72      688.50     61.05 o 
  -9   7   3    13745.07    13906.55    232.59 o 
  -7   7   3     3109.78     2904.22    118.06 o 
  -5   7   3     9142.41     8447.25    204.82 o 
  -3   7   3     3197.95     3112.12    122.69 o 
  -1   7   3     7080.86     7359.24    185.20 o 
   1   7   3      573.49      522.43     71.76 o 
   3   7   3     5777.86     5477.50    147.54 o 
   5   7   3      951.95     1026.84     95.84 o 
   7   7   3    15865.47    16056.97    260.17 o 
   9   7   3      124.02      295.89     60.07 o 
  11   7   3    21022.53    20591.26    290.69 o 
  13   7   3    10449.68    10252.17    196.91 o 
  15   7   3     4067.88     4028.66    156.85 o 
  17   7   3      139.31      265.58     49.21 o 
  19   7   3     4194.50     4476.01    192.06 o 
  21   7   3     9812.76    10068.19    254.29 o 
  23   7   3     4677.59     4775.50    215.73 o 
  25   7   3       93.31      162.50     42.83 o 
  27   7   3     1616.40     1636.39    219.72 o 
  29   7   3      649.33      434.30    170.61 o 
  31   7   3       28.76       16.43    141.14 o 
  33   7   3      578.50      451.03    133.55 o 
  35   7   3      709.75      591.12    228.88 o 
 -38   8   3     1326.28     1457.38    219.97 o 
 -36   8   3     1176.52     1014.44    158.31 o 
 -34   8   3     5079.58     4966.59    246.45 o 
 -32   8   3     1458.92      890.85    257.14 o 
 -30   8   3     1880.49     1972.09    220.71 o 
 -28   8   3     1066.41      945.08    119.06 o 
 -26   8   3     1896.04     2166.21    153.47 o 
 -24   8   3       35.26       43.12     76.87 o 
 -22   8   3    15074.37    15518.12    331.86 o 
 -20   8   3      926.89      726.43     98.24 o 
 -18   8   3    13801.14    13904.81    302.55 o 
 -16   8   3    17418.36    17753.31    368.96 o 
 -14   8   3     1174.18     1264.56     96.33 o 
 -12   8   3     4098.51     4155.27    166.90 o 
 -10   8   3     1408.30     1554.02    106.60 o 
  -8   8   3      199.61      203.37     70.26 o 
  -6   8   3     4657.05     4798.15    139.34 o 
  -4   8   3        8.91      119.56     55.10 o 
  -2   8   3    30026.11    30645.84    348.33 o 
   0   8   3     1540.16     1528.85     99.48 o 
   2   8   3     4321.20     4251.05    130.36 o 
   4   8   3    19085.44    19583.70    331.87 o 
   6   8   3     6615.46     6859.70    218.96 o 
   8   8   3     3418.47     3488.57    147.69 o 
  10   8   3      261.12      324.02     48.12 o 
  12   8   3      554.81      538.32     71.60 o 
  14   8   3     5231.94     4872.81    160.48 o 
  16   8   3     5412.35     5494.71    237.05 o 
  18   8   3    18639.15    19655.22    465.81 o 
  20   8   3     3433.90     3677.23    195.74 o 
  22   8   3     2493.90     2355.33    154.99 o 
  24   8   3     2681.64     2757.78    186.27 o 
  26   8   3       75.25       40.54     91.55 o 
  28   8   3      164.07      163.72     94.51 o 
  30   8   3      184.83      -12.73    113.50 o 
  32   8   3      759.34      491.07    117.05 o 
  34   8   3       60.03      194.88    153.96 o 
 -35   9   3       32.14      447.80    120.19 o 
 -33   9   3     6910.03     7048.29    426.89 o 
 -31   9   3      481.07      449.19    103.83 o 
 -29   9   3     3682.21     3727.22    314.44 o 
 -27   9   3     2554.34     2383.24    310.05 o 
 -25   9   3       75.65      122.22     48.98 o 
 -23   9   3      424.74      201.22     62.23 o 
 -21   9   3     3081.29     3156.20    171.22 o 
 -19   9   3      664.02      464.02     77.97 o 
 -17   9   3    15609.41    15856.40    398.10 o 
 -15   9   3     6477.49     6375.22    248.39 o 
 -13   9   3     1716.92     1510.92    154.17 o 
 -11   9   3     1333.10     1454.88    116.99 o 
  -9   9   3      101.92      183.78     41.74 o 
  -7   9   3      231.10      256.61     92.04 o 
  -5   9   3     9621.00     9250.37    317.41 o 
  -3   9   3     1720.24     1884.07    130.41 o 
  -1   9   3    37497.42    36085.38   1178.45 o 
   1   9   3      705.74      633.37     67.20 o 
   3   9   3    17887.25    17903.33    353.62 o 
   5   9   3     1217.24     1325.42    109.31 o 
   7   9   3     2888.45     2933.55    160.02 o 
   9   9   3      429.59      472.90     75.16 o 
  11   9   3       37.12      120.75     51.57 o 
  13   9   3      109.41      128.78     66.21 o 
  15   9   3     5928.17     5732.03    202.95 o 
  17   9   3     3014.47     2943.50    197.28 o 
  19   9   3    13869.16    14601.81    467.15 o 
  21   9   3      301.77      282.17     73.86 o 
  23   9   3     3443.69     3839.95    332.05 o 
  25   9   3      544.32      410.47    101.90 o 
  27   9   3      310.99      234.44    104.42 o 
  29   9   3     1222.02      758.68    136.46 o 
  31   9   3      459.85      367.61    128.69 o 
 -32  10   3      263.17      276.54     94.95 o 
 -30  10   3     5602.72     5773.36    422.76 o 
 -28  10   3       16.49      346.18    102.98 o 
 -26  10   3     2613.56     2836.40    268.59 o 
 -24  10   3     1218.06     1430.20    193.46 o 
 -22  10   3      530.76      579.60    107.85 o 
 -20  10   3        6.54       57.35     78.88 o 
 -18  10   3     1635.04     1481.82    153.90 o 
 -16  10   3       61.44      103.41    101.59 o 
 -14  10   3    10692.74    10832.47    314.64 o 
 -12  10   3     3476.15     3460.08    207.76 o 
 -10  10   3    14543.53    14433.30    330.34 o 
  -8  10   3     5368.12     5365.13    298.64 o 
  -6  10   3    15562.69    16999.37    513.61 o 
  -4  10   3    15707.96    17091.88    454.85 o 
  -2  10   3      976.58      897.56     96.67 o 
   0  10   3      760.83      672.76     86.34 o 
   2  10   3       47.01      201.42     67.11 o 
   4  10   3      475.33      385.75     70.18 o 
   6  10   3     7296.53     7045.30    263.25 o 
   8  10   3     2065.24     2012.94    156.94 o 
  10  10   3      611.46      527.46    104.41 o 
  12  10   3     3304.60     3264.34    219.21 o 
  14  10   3       87.78      183.46     51.62 o 
  16  10   3     6747.53     7086.31    336.50 o 
  18  10   3     2250.05     2127.18    192.79 o 
  20  10   3     5385.58     5661.73    400.79 o 
  22  10   3     1257.12      724.00    278.55 o 
  24  10   3      113.31      185.76     84.09 o 
  26  10   3     6376.01     6761.97    414.32 o 
 -27  11   3        4.04       10.90     88.94 o 
 -25  11   3     6375.54     7312.30    446.15 o 
 -23  11   3      460.83      314.44     89.86 o 
 -21  11   3     3638.66     3593.95    289.66 o 
 -19  11   3      747.38      842.77    181.37 o 
 -17  11   3      579.67      479.82    117.48 o 
 -15  11   3      957.67      629.41    128.74 o 
 -13  11   3     2275.69     2402.91    219.86 o 
 -11  11   3      670.31      575.77    110.35 o 
  -9  11   3    16679.06    17885.74    703.52 o 
  -7  11   3     2725.34     3633.70    299.46 o 
  -5  11   3    10445.52    11299.24    517.56 o 
  -3  11   3      194.78      102.80    111.39 o 
  -1  11   3      389.43      463.10    116.59 o 
   1  11   3      689.24      480.72    103.78 o 
   3  11   3     4741.44     4578.78    299.51 o 
   5  11   3     1250.42     1137.49    163.76 o 
   7  11   3    12536.97    13130.95    499.72 o 
   9  11   3      132.11      240.98     64.68 o 
  11  11   3    26668.99    25891.57   1427.83 o 
  13  11   3      401.64      427.39     87.73 o 
  15  11   3    10572.58    11047.79    441.46 o 
  17  11   3      507.40      503.08    120.54 o 
  19  11   3     1734.50     1719.56    204.51 o 
  21  11   3     1908.06     1422.93    205.75 o 
  23  11   3     1174.19     1092.19    198.45 o 
 -20  12   3      587.47      692.81    177.38 o 
 -18  12   3     4714.21     4788.74    317.36 o 
 -16  12   3     4178.16     4642.07    370.05 o 
 -14  12   3    10024.20     9736.04    849.16 o 
 -12  12   3     1651.88     1954.07    214.77 o 
 -10  12   3     1857.31     1761.06    207.33 o 
  -8  12   3      231.38      292.50     83.40 o 
  -6  12   3     2176.06     2403.44    242.38 o 
  -4  12   3      440.23      313.76     89.72 o 
  -2  12   3     5897.61     6289.62    317.80 o 
   0  12   3      629.69      610.57    124.31 o 
   2  12   3      201.61      228.27     82.89 o 
   4  12   3     2946.70     3119.58    264.70 o 
   6  12   3      145.23      196.95     71.76 o 
   8  12   3     2944.78     2834.01    299.81 o 
  10  12   3     3894.70     3857.41    316.99 o 
  12  12   3      704.03      585.88    119.04 o 
  14  12   3     5622.25     5805.37    348.92 o 
  16  12   3      813.02      719.13    146.07 o 
 -11  13   3      371.26      258.90    105.29 o 
  -9  13   3     1756.36     1387.09    196.49 o 
  -7  13   3       21.14      -26.43    134.96 o 
  -5  13   3      590.50      518.66    119.23 o 
  -3  13   3     1044.47     1118.38    178.52 o 
  -1  13   3     4106.36     4593.50    295.49 o 
   1  13   3      938.66      704.23    154.30 o 
   3  13   3     6096.45     6481.62    349.55 o 
   5  13   3       49.69      132.99    116.70 o 
   7  13   3     4023.15     4143.12    423.77 o 
 -46   0   4       39.35      199.31    177.02 o 
 -44   0   4       38.05      200.59    142.69 o 
 -42   0   4     2349.86     2316.34    460.23 o 
 -40   0   4      424.10      238.64    134.08 o 
 -38   0   4     2528.14     2868.54    212.24 o 
 -36   0   4    16726.16    17416.06    424.61 o 
 -34   0   4     3001.35     2662.22    185.56 o 
 -32   0   4    19144.78    19330.85    454.74 o 
 -30   0   4     6066.43     5603.35    331.47 o 
 -28   0   4       41.02      134.76     45.59 o 
 -26   0   4      225.34      346.88     71.33 o 
 -24   0   4     2938.46     3213.01    152.20 o 
 -22   0   4    28142.93    29495.80    413.93 o 
 -20   0   4   144827.98   152781.05   2180.81 o 
 -18   0   4     2911.39     2743.23    117.78 o 
 -16   0   4   114406.42   112800.56   1364.50 o 
 -14   0   4     1008.88     1291.26     77.04 o 
 -12   0   4    29757.48    27768.54    474.80 o 
 -10   0   4    37554.59    36762.83    356.29 o 
  -8   0   4      923.91      682.00     54.91 o 
  -6   0   4       14.22      153.59     41.06 o 
  -4   0   4    23475.58    24726.52    365.34 o 
  -2   0   4     1005.65     1368.34    114.40 o 
   0   0   4    72271.64    65953.68    544.61 o 
   2   0   4    33953.48    33752.39    312.13 o 
   4   0   4    95258.80    90796.29   1055.86 o 
   6   0   4    15412.90    16232.31    256.18 o 
   8   0   4     1839.48     2095.59     89.89 o 
  10   0   4    24225.32    26314.87    361.21 o 
  12   0   4    31929.17    32328.34    435.86 o 
  14   0   4     8458.39    10338.48    385.69 o 
  16   0   4    30069.00    30196.83    426.99 o 
  18   0   4    19149.05    20527.50    354.97 o 
  20   0   4    33198.49    33024.33    553.22 o 
  22   0   4       58.76       25.11     71.29 o 
  24   0   4    20977.29    20269.37    451.06 o 
  26   0   4       99.65      159.20     76.88 o 
  28   0   4      352.81      361.31     73.96 o 
  30   0   4     2326.59     2195.13    179.34 o 
  32   0   4       57.20      120.71     45.94 o 
  34   0   4       19.78      -17.00     74.01 o 
  36   0   4    10752.66    11837.03    757.78 o 
  38   0   4      195.02      277.09    109.78 o 
  40   0   4    12084.89    10476.97    994.49 o 
 -47   1   4      430.94      348.83     70.60 o 
 -45   1   4     1639.07     1482.41    260.16 o 
 -43   1   4       89.94      235.33     98.88 o 
 -41   1   4    11251.18    11386.95    417.44 o 
 -39   1   4     2817.44     2622.72    181.16 o 
 -37   1   4     3539.45     3430.27    157.10 o 
 -35   1   4     2173.25     2184.45    108.82 o 
 -33   1   4      291.28      258.28     38.59 o 
 -31   1   4    12759.27    12739.45    223.23 o 
 -29   1   4    24678.74    24684.21    261.85 o 
 -27   1   4      794.65      840.49     58.86 o 
 -25   1   4    10732.38    10986.47    237.07 o 
 -23   1   4    10291.59    10783.44    176.90 o 
 -21   1   4    16614.05    15339.37    358.82 o 
 -19   1   4       10.72        7.92     32.99 o 
 -15   1   4     4454.27     5208.31    128.72 o 
 -13   1   4     4424.47     3829.66    101.20 o 
 -11   1   4      724.73      811.91     34.98 o 
  -9   1   4    36267.04    34980.78    229.65 o 
  -7   1   4     7868.33     7380.52    112.15 o 
  -5   1   4      210.92      236.73     35.80 o 
  -3   1   4    14229.63    13788.97    158.92 o 
  -1   1   4    65505.66    62767.76    372.30 o 
   1   1   4    17495.36    17077.72    188.75 o 
   3   1   4    26337.56    25542.50    353.31 o 
   5   1   4     1252.06     1377.25     48.49 o 
   7   1   4    46129.43    45210.00    283.73 o 
   9   1   4    17705.60    16630.38    223.92 o 
  11   1   4    45620.82    46990.52    433.77 o 
  13   1   4    28689.45    29542.92    291.12 o 
  15   1   4     1629.47     1362.29     67.57 o 
  17   1   4    12805.10    13070.37    227.22 o 
  19   1   4     3508.15     3058.83    112.90 o 
  21   1   4     6835.75     6385.99    152.19 o 
  23   1   4    11491.01    11426.31    160.85 o 
  25   1   4     8378.48     7976.29    154.50 o 
  27   1   4      987.43     1147.40    102.12 o 
  29   1   4     2283.98     2284.64    117.12 o 
  31   1   4      270.53      247.06     62.10 o 
  33   1   4      234.79      204.06     86.27 o 
  35   1   4     2759.82     2380.93    171.15 o 
  37   1   4     3211.00     2882.99    239.09 o 
  39   1   4     1890.85     1759.10    222.50 o 
  41   1   4     3436.95     3463.65    504.67 o 
 -46   2   4       98.21      197.52    317.79 o 
 -44   2   4     9461.32    10620.94    380.83 o 
 -42   2   4     2553.37     2492.93    226.56 o 
 -40   2   4     5757.95     6123.45    387.05 o 
 -38   2   4     3729.57     3715.57    202.17 o 
 -36   2   4     4482.21     4075.27    197.13 o 
 -34   2   4     1524.08     1471.25    118.95 o 
 -32   2   4      119.02      218.19     55.92 o 
 -30   2   4      619.56      646.22     64.88 o 
 -28   2   4    19518.53    20274.55    413.87 o 
 -26   2   4       45.81      129.76     38.90 o 
 -24   2   4    24181.15    23122.55    345.89 o 
 -22   2   4     4233.11     4356.11    119.96 o 
 -20   2   4      126.02      299.38     44.38 o 
 -18   2   4     4312.32     4378.93    121.97 o 
 -16   2   4    20713.25    22629.43    278.42 o 
 -14   2   4    18126.69    18440.69    325.40 o 
 -12   2   4    27758.72    28112.80    269.73 o 
 -10   2   4     4021.00     3855.02    100.91 o 
  -8   2   4    84323.42    78456.36    458.13 o 
  -6   2   4     5741.77     5756.53    124.18 o 
  -4   2   4    39418.92    38720.97    272.99 o 
  -2   2   4     2230.86     2047.11     69.98 o 
   0   2   4      502.37      348.69     46.72 o 
   2   2   4    14167.99    13716.72    164.44 o 
   4   2   4    12790.34    12989.37    162.09 o 
   6   2   4       52.74       -6.78     30.52 o 
   8   2   4   115547.48   118959.55   1189.09 o 
  10   2   4    13551.32    13810.70    241.03 o 
  12   2   4    57309.28    56781.56    620.64 o 
  14   2   4     3460.88     3215.29    144.52 o 
  16   2   4     1724.83     1280.39     73.27 o 
  18   2   4      283.17      235.01     43.50 o 
  20   2   4       38.91      159.38     57.70 o 
  22   2   4     2671.61     2712.68   1546.81 o 
  24   2   4     3669.65     3832.62    147.07 o 
  26   2   4     1191.59     1354.78    103.97 o 
  28   2   4    30431.42    31705.04    538.37 o 
  30   2   4     1392.56     1350.12    106.83 o 
  32   2   4     7469.70     7784.98    205.05 o 
  34   2   4        2.02      113.16     35.98 o 
  36   2   4      216.74      264.46     60.71 o 
  38   2   4     1941.34     2056.43    273.38 o 
  40   2   4     3974.55     4254.65    472.73 o 
 -45   3   4     7820.90     7003.17    451.42 o 
 -43   3   4      919.47     1054.47    189.85 o 
 -41   3   4     7907.35     7758.79    311.36 o 
 -39   3   4      885.91      675.10     99.02 o 
 -37   3   4     4791.16     4596.13    236.92 o 
 -35   3   4      133.06      131.26     53.93 o 
 -33   3   4      920.72      664.40     90.50 o 
 -31   3   4     1102.98     1045.58    150.11 o 
 -29   3   4     2082.33     2198.44    130.91 o 
 -27   3   4     3651.96     3574.24    132.22 o 
 -25   3   4     6458.80     6009.41    170.51 o 
 -23   3   4     5407.74     5263.57    177.41 o 
 -21   3   4     3556.04     3338.33    145.66 o 
 -19   3   4     3856.04     3800.36    270.43 o 
 -17   3   4    13264.50    14655.32    288.46 o 
 -15   3   4     6595.76     6359.35    197.26 o 
 -13   3   4    60583.91    64131.16    573.51 o 
 -11   3   4     2696.29     3029.88    106.08 o 
  -9   3   4    68538.98    66867.34    594.77 o 
  -7   3   4     3344.97     2627.56     85.44 o 
  -5   3   4    55899.88    55010.72    372.51 o 
  -3   3   4    90341.23    88547.76    591.49 o 
  -1   3   4    24028.45    23269.32    311.16 o 
   1   3   4      227.25      162.55     24.09 o 
   3   3   4    11106.45    13285.57    186.18 o 
   5   3   4    14312.81    14143.64    202.38 o 
   7   3   4     9620.41     8845.95    139.18 o 
   9   3   4    38421.97    39522.35    480.36 o 
  11   3   4    59127.74    64427.25    725.15 o 
  13   3   4     1946.44     1533.18     83.31 o 
  15   3   4    14998.74    14822.42    209.15 o 
  17   3   4     4743.00     4646.73    154.67 o 
  19   3   4     8976.43     8301.55    213.66 o 
  21   3   4    14555.00    15174.92    240.37 o 
  23   3   4       30.26      216.33     47.51 o 
  25   3   4      210.17      179.64     56.07 o 
  27   3   4     6693.30     7302.65    237.25 o 
  29   3   4       18.86       32.17     83.73 o 
  31   3   4     4605.76     4702.31    278.35 o 
  33   3   4     5125.19     5274.10    292.52 o 
  35   3   4       11.38       98.79     68.10 o 
  37   3   4     4432.87     4385.69    361.27 o 
  39   3   4       72.07      -18.51     67.12 o 
 -44   4   4      402.79      354.18    100.16 o 
 -42   4   4     2338.58     2290.48    251.94 o 
 -40   4   4     1467.47     1521.80    159.63 o 
 -38   4   4     7357.74     7056.91    315.20 o 
 -36   4   4     6539.81     6668.49    280.25 o 
 -34   4   4     4936.00     4843.42    203.29 o 
 -32   4   4     3968.15     4188.20    213.95 o 
 -30   4   4      250.87      283.52     62.21 o 
 -28   4   4      703.91      625.59     97.11 o 
 -26   4   4      639.08      723.41     77.96 o 
 -24   4   4      122.59       84.43     64.24 o 
 -22   4   4     1836.33     1850.23    145.63 o 
 -20   4   4    32167.04    32699.99    467.14 o 
 -18   4   4     4428.05     4686.14    100.56 o 
 -16   4   4    97361.54   100507.90    901.56 o 
 -14   4   4     9486.99     9330.14    173.60 o 
 -12   4   4    52492.61    53674.72    510.69 o 
 -10   4   4    18946.23    18851.39    210.16 o 
  -8   4   4     9638.22    10297.20    157.86 o 
  -6   4   4     7865.91     7608.69    127.34 o 
  -4   4   4    32120.20    36463.66    353.39 o 
  -2   4   4     1858.61     2448.07     85.73 o 
   0   4   4    27486.00    25863.17    283.89 o 
   2   4   4       38.33       86.11     25.54 o 
   4   4   4    14107.84    12628.96    182.10 o 
   6   4   4    20088.98    20985.72    232.20 o 
   8   4   4     3882.23     3589.22    127.48 o 
  10   4   4      110.22      197.57     31.25 o 
  12   4   4    25381.73    26596.27    312.71 o 
  14   4   4      256.85      470.21     69.65 o 
  16   4   4    16228.02    16487.70    275.25 o 
  18   4   4     1931.46     1751.57    153.02 o 
  20   4   4    30235.70    30685.45    402.07 o 
  22   4   4     8167.63     8150.31    205.26 o 
  24   4   4    14550.04    14562.58    321.45 o 
  26   4   4      338.95      399.56     75.99 o 
  28   4   4     1294.62     1360.61    137.33 o 
  30   4   4    10290.00     9774.03    326.49 o 
  32   4   4     2203.31     2679.83    206.17 o 
  34   4   4       65.98      130.67     73.19 o 
  36   4   4     1531.42     1972.04    249.70 o 
  38   4   4     1092.38     1006.98    169.97 o 
 -43   5   4        2.27       48.07    101.30 o 
 -41   5   4     2226.12     2228.45    253.05 o 
 -39   5   4      360.65      254.05     73.83 o 
 -37   5   4     5963.84     6436.00    305.83 o 
 -35   5   4     1115.41      621.29    118.85 o 
 -33   5   4     7226.20     7421.90    269.54 o 
 -31   5   4      364.22      410.41    100.19 o 
 -29   5   4      575.83      458.19     82.08 o 
 -27   5   4      939.47      698.06     70.20 o 
 -25   5   4      626.44      602.01     63.91 o 
 -23   5   4     1870.80     1850.47    133.86 o 
 -21   5   4    17045.84    18151.96    273.14 o 
 -19   5   4     8177.02     7725.10    187.71 o 
 -17   5   4    19427.21    19640.87    259.13 o 
 -15   5   4    14401.46    13934.34    201.06 o 
 -13   5   4    23206.46    22177.93    303.56 o 
 -11   5   4     5604.58     5538.51    123.75 o 
  -9   5   4     6752.18     6844.10    136.07 o 
  -7   5   4     3319.05     3356.76    112.74 o 
  -5   5   4     7667.51     8455.46    156.88 o 
  -3   5   4     3709.27     3786.52    126.19 o 
  -1   5   4    56231.17    55571.30    530.07 o 
   1   5   4       79.96      140.33     40.89 o 
   3   5   4     8867.58     7887.60    153.06 o 
   5   5   4      166.61      -19.83     30.97 o 
   7   5   4      294.48      314.89     45.06 o 
   9   5   4     3466.18     3438.47    111.94 o 
  11   5   4     1355.80     1231.37     63.79 o 
  13   5   4    17625.44    18970.79    272.77 o 
  15   5   4     1577.19     1269.59    114.66 o 
  17   5   4     4219.55     4371.84    158.72 o 
  19   5   4    10291.29    10628.71    330.01 o 
  21   5   4     6300.65     6565.34    219.09 o 
  23   5   4     3992.49     3751.69    199.21 o 
  25   5   4     1655.85     1773.15    143.79 o 
  27   5   4     1556.52     1519.89    149.22 o 
  29   5   4      241.33      160.11    100.80 o 
  31   5   4       17.82       66.56     76.28 o 
  33   5   4     1121.15      736.57    160.92 o 
  35   5   4     2851.40     2912.21    313.81 o 
  37   5   4     1110.35      960.60    197.62 o 
 -42   6   4      661.10      461.80    154.60 o 
 -40   6   4     2440.26     2170.90    223.52 o 
 -38   6   4     2623.85     2796.42    289.10 o 
 -36   6   4      720.48      489.75    136.37 o 
 -34   6   4     1384.84     1343.25    185.47 o 
 -32   6   4     1106.89     1323.78    157.47 o 
 -30   6   4      796.37      806.34    102.01 o 
 -28   6   4    10082.70     9799.75    280.15 o 
 -26   6   4       16.24      184.26     67.83 o 
 -24   6   4     7408.68     7998.49    168.79 o 
 -22   6   4     1362.20     1144.54     89.10 o 
 -20   6   4     2822.75     2884.52    137.31 o 
 -18   6   4     4547.84     4484.38    123.69 o 
 -16   6   4     4286.15     4383.73    115.46 o 
 -14   6   4    10057.39    10623.59    242.50 o 
 -12   6   4     2761.40     2792.05    121.43 o 
 -10   6   4        8.58       10.01     54.36 o 
  -8   6   4    23760.65    23508.48    285.77 o 
  -6   6   4      171.22      370.67     52.93 o 
  -4   6   4     4846.51     4459.43    115.54 o 
  -2   6   4     2837.14     2665.42     98.22 o 
   0   6   4       65.15      177.39     30.69 o 
   2   6   4      844.95     1224.99     62.85 o 
   4   6   4     1366.23     1080.22     58.61 o 
   6   6   4     1570.58     1698.69     86.82 o 
   8   6   4    29792.74    29578.72    370.76 o 
  10   6   4       13.37       91.27     43.72 o 
  12   6   4    29116.40    30214.93    434.26 o 
  14   6   4      516.45      386.85     47.16 o 
  16   6   4      796.17      770.86     69.57 o 
  18   6   4     3893.78     3746.85    203.20 o 
  20   6   4      264.16      179.99     59.85 o 
  22   6   4    11028.78    10952.87    334.67 o 
  24   6   4      221.48      275.84    103.76 o 
  26   6   4     3065.26     2801.36    295.81 o 
  28   6   4     4163.37     4120.24    278.40 o 
  30   6   4     5914.76     5068.41    416.00 o 
  32   6   4     8468.52     8001.18    276.29 o 
  34   6   4      180.94      -89.20     89.20 o 
  36   6   4     2449.52     1903.97    258.99 o 
 -39   7   4      160.12      230.50     99.01 o 
 -37   7   4       95.22      182.45     77.31 o 
 -35   7   4       30.33      194.05     96.50 o 
 -33   7   4       16.55      168.74    107.03 o 
 -31   7   4       15.77      148.61     82.73 o 
 -29   7   4     6092.22     6606.72    416.43 o 
 -27   7   4     3924.53     3556.05    179.12 o 
 -25   7   4    12799.25    13158.79    280.02 o 
 -23   7   4     6613.51     6719.43    263.55 o 
 -21   7   4       40.93      116.64     35.06 o 
 -19   7   4      433.01      289.63     44.04 o 
 -17   7   4       91.56      129.48     37.60 o 
 -15   7   4      740.83      735.65     76.09 o 
 -13   7   4     8644.70     8457.01    217.57 o 
 -11   7   4     1356.91     1360.87     92.41 o 
  -9   7   4    11474.21    11465.26    204.55 o 
  -7   7   4     2079.32     1981.94    127.41 o 
  -5   7   4    12848.93    12993.59    223.72 o 
  -3   7   4      432.01      237.75     54.45 o 
  -1   7   4      286.90      368.24     54.51 o 
   1   7   4      625.09      783.88     56.54 o 
   3   7   4      731.06      899.65     65.80 o 
   5   7   4      109.28      197.89     41.18 o 
   7   7   4    16935.35    17018.77    224.49 o 
   9   7   4      655.68      643.41     60.08 o 
  11   7   4     1105.24      838.67     89.35 o 
  13   7   4    28263.96    29900.61    488.00 o 
  15   7   4     1950.76     1883.04    112.75 o 
  17   7   4    18413.96    19439.29    405.50 o 
  19   7   4     3023.83     2746.71    157.13 o 
  21   7   4     1677.33     1629.63    185.77 o 
  23   7   4      873.57      762.80    227.03 o 
  25   7   4     2761.67     2665.53    216.58 o 
  27   7   4     6165.17     6518.36    314.74 o 
  29   7   4       32.26      156.38     97.29 o 
  31   7   4     1221.34      969.18    209.64 o 
  33   7   4     3938.45     4303.42    401.82 o 
  35   7   4      517.17      362.90    132.32 o 
 -38   8   4      829.71      793.13    153.24 o 
 -36   8   4      948.68      547.64    228.68 o 
 -34   8   4      369.82      257.26    146.05 o 
 -32   8   4     2142.96     2391.95    319.60 o 
 -30   8   4     7312.76     7793.31    584.90 o 
 -28   8   4     2138.94     1813.68    128.11 o 
 -26   8   4      180.80      144.00     48.20 o 
 -24   8   4     1314.51     1195.89    102.86 o 
 -22   8   4      927.89      899.20     82.64 o 
 -20   8   4     2917.07     2786.57    174.89 o 
 -18   8   4      368.52      365.76     65.54 o 
 -16   8   4    24395.00    25135.48    496.41 o 
 -14   8   4     4449.27     4373.42    179.19 o 
 -12   8   4     2046.06     2096.28    123.47 o 
 -10   8   4        3.22      125.74     43.27 o 
  -8   8   4      213.80      187.00     52.94 o 
  -6   8   4        4.35      114.45     48.60 o 
  -4   8   4     3045.07     2872.11    129.40 o 
  -2   8   4     1292.60     1207.85    101.69 o 
   0   8   4     4775.05     4624.89    180.21 o 
   2   8   4     1426.70     1268.24    114.97 o 
   4   8   4     4128.70     4080.82    165.61 o 
   6   8   4     2926.21     2862.35    121.92 o 
   8   8   4      134.68      276.57     62.67 o 
  10   8   4     3645.52     3427.41    191.41 o 
  12   8   4     3059.64     3271.80    185.79 o 
  14   8   4      313.55      292.79     62.78 o 
  16   8   4     3908.37     3967.94    178.16 o 
  18   8   4     2392.99     2404.66    153.65 o 
  20   8   4     3634.92     3463.50    171.45 o 
  22   8   4      349.79      323.43     69.61 o 
  24   8   4      238.20      144.99    126.14 o 
  26   8   4      972.97      995.09    187.95 o 
  28   8   4      286.66      353.64    126.05 o 
  30   8   4     1111.80     1093.09    266.06 o 
  32   8   4      826.41      781.94    188.23 o 
 -35   9   4      261.28      383.89    116.80 o 
 -33   9   4     1138.46     1364.39    197.78 o 
 -31   9   4     3782.12     4417.77    373.11 o 
 -29   9   4      263.25      408.79    117.20 o 
 -27   9   4       43.83       70.92     54.98 o 
 -25   9   4      258.86      196.18     60.35 o 
 -23   9   4      626.25      442.48     78.38 o 
 -21   9   4     4838.12     4594.33    272.32 o 
 -19   9   4        4.36      146.68     58.73 o 
 -17   9   4      177.19      181.90     80.24 o 
 -15   9   4     2756.99     2675.00    155.44 o 
 -13   9   4     1764.32     1514.18    112.27 o 
 -11   9   4     4501.60     4527.88    205.25 o 
  -9   9   4     1663.24     1708.89    153.94 o 
  -7   9   4      187.70      273.03     56.46 o 
  -5   9   4       16.06      108.96     63.99 o 
  -3   9   4      964.89     1030.51    113.82 o 
  -1   9   4     3761.63     3913.59    153.47 o 
   1   9   4     2967.91     3018.71    180.89 o 
   3   9   4     6672.35     6932.89    317.96 o 
   5   9   4     3653.24     3840.87    201.18 o 
   7   9   4      619.11      606.77     85.39 o 
   9   9   4       25.36      188.58     51.94 o 
  11   9   4       40.76       29.59     78.53 o 
  13   9   4      914.10      884.30     99.11 o 
  15   9   4    14527.72    14908.70    388.33 o 
  17   9   4       32.50      130.33     92.64 o 
  19   9   4     4642.52     4478.70    251.75 o 
  21   9   4     1798.96     1522.22    197.46 o 
  23   9   4       35.02       51.84    150.45 o 
  25   9   4     4205.41     4633.62    296.67 o 
  27   9   4      164.02      207.42    100.76 o 
  29   9   4       23.81      115.09    165.67 o 
 -32  10   4       34.86       62.13    195.72 o 
 -30  10   4     2603.77     2773.82    353.65 o 
 -28  10   4      487.16      462.53    122.50 o 
 -26  10   4      317.23      298.74     82.31 o 
 -24  10   4       52.41      108.89     68.29 o 
 -22  10   4     4885.42     4876.64    391.03 o 
 -20  10   4       68.12       32.91     79.61 o 
 -18  10   4     1890.21     1834.25    224.08 o 
 -16  10   4      989.68      693.69    140.14 o 
 -14  10   4      824.73      704.57    120.58 o 
 -12  10   4     2451.56     2468.95    199.27 o 
 -10  10   4     1815.19     1769.42    184.62 o 
  -8  10   4     3078.40     3197.12    192.92 o 
  -6  10   4     4935.92     4714.26    218.37 o 
  -4  10   4       52.22      -66.84     66.84 o 
  -2  10   4     7313.73     7704.94    284.65 o 
   0  10   4     1042.17     1160.45    123.12 o 
   2  10   4     6263.04     6249.88    248.87 o 
   4  10   4     6005.09     5722.61    243.07 o 
   6  10   4    21004.78    21074.49    437.55 o 
   8  10   4     8916.31     9117.04    288.94 o 
  10  10   4       14.32      213.64     63.99 o 
  12  10   4     1435.22     1563.84    140.61 o 
  14  10   4    11814.91    11857.35    452.10 o 
  16  10   4     2029.35     1743.35    175.41 o 
  18  10   4     4448.94     3981.47    367.30 o 
  20  10   4       46.45      203.93    147.27 o 
  22  10   4       13.25      250.89     93.92 o 
  24  10   4     3175.52     3174.48    390.68 o 
  26  10   4     1158.12      936.27    199.65 o 
 -27  11   4     3262.67     3753.17    323.73 o 
 -25  11   4      153.64      431.70    122.60 o 
 -23  11   4     1029.11      946.74    179.59 o 
 -21  11   4       44.92       99.91     82.61 o 
 -19  11   4        5.10       50.07     94.33 o 
 -17  11   4        2.10       45.35     76.05 o 
 -15  11   4        1.31       28.68    110.71 o 
 -13  11   4       58.52       55.49     77.53 o 
 -11  11   4      992.61      649.53    171.12 o 
  -9  11   4     1315.98     1289.06    167.61 o 
  -7  11   4       44.19       95.17     65.67 o 
  -5  11   4     1577.48     1837.66    194.66 o 
  -3  11   4      755.67      647.41    109.80 o 
  -1  11   4       65.10       94.66     66.91 o 
   1  11   4       43.27      271.59     90.15 o 
   3  11   4      815.23      738.18    119.20 o 
   5  11   4     3432.61     3401.11    256.13 o 
   7  11   4      842.27      956.37    117.24 o 
   9  11   4     1523.87     1743.25    179.98 o 
  11  11   4      623.04      376.24     86.41 o 
  13  11   4      482.34      452.50    164.00 o 
  15  11   4     1500.72     1349.60    196.59 o 
  17  11   4       11.07       39.81    144.59 o 
  19  11   4      106.65      312.36    117.36 o 
  21  11   4      478.62      324.06    114.55 o 
 -20  12   4      450.37      276.71    197.08 o 
 -18  12   4     6130.24     5824.03    323.65 o 
 -16  12   4     2805.70     2602.46    228.29 o 
 -14  12   4       40.88       91.09    187.91 o 
 -12  12   4       28.32       72.46    145.80 o 
 -10  12   4     2815.03     3347.63    276.99 o 
  -8  12   4     3150.27     2997.29    267.23 o 
  -6  12   4      381.92      334.59     79.36 o 
  -4  12   4      234.64      376.76    102.89 o 
  -2  12   4      171.76      352.39     89.12 o 
   0  12   4      923.26      695.41    108.43 o 
   2  12   4       31.52      297.62     76.05 o 
   4  12   4        1.93      300.50    110.52 o 
   6  12   4      125.08      141.39    102.72 o 
   8  12   4     1150.18      985.40    148.42 o 
  10  12   4      173.79       26.36     85.18 o 
  12  12   4      753.06      597.40    208.85 o 
  14  12   4     1205.00      856.64    232.23 o 
  -9  13   4        4.97      163.24     87.06 o 
  -7  13   4       88.62      362.46     98.09 o 
  -5  13   4       31.58      159.11     85.80 o 
  -3  13   4       49.21       99.91    123.94 o 
  -1  13   4       12.46       44.68     84.72 o 
   1  13   4      788.93      641.39    129.72 o 
   3  13   4      227.46      226.64     83.36 o 
 -47   1   5     3376.88     2952.60    601.51 o 
 -45   1   5     1342.09     1187.82    270.40 o 
 -43   1   5      210.02      174.55     90.94 o 
 -41   1   5      628.58      525.29     97.40 o 
 -39   1   5     2598.06     2604.00    250.10 o 
 -37   1   5      907.61      700.34    180.22 o 
 -35   1   5     2493.82     2448.14    136.12 o 
 -33   1   5      122.77      205.56     32.38 o 
 -31   1   5      327.89      302.39     58.26 o 
 -29   1   5    11891.98    11946.14    165.23 o 
 -27   1   5     1419.72     1331.62     87.78 o 
 -25   1   5     2883.46     3329.27    127.11 o 
 -23   1   5     2188.67     1904.70     81.49 o 
 -21   1   5    37956.98    38977.68    329.49 o 
 -19   1   5       36.36       90.94     25.43 o 
 -17   1   5      211.91       87.33     23.35 o 
 -15   1   5     2372.24     2369.41     87.01 o 
 -13   1   5       73.51      179.41     28.13 o 
 -11   1   5     2730.00     2527.27     76.13 o 
  -9   1   5    48968.80    46503.90    301.52 o 
  -7   1   5    12453.07    12594.46    153.40 o 
  -5   1   5    29616.13    32167.04    224.47 o 
  -3   1   5     2850.42     2349.26     70.31 o 
  -1   1   5    26835.66    24563.71    288.05 o 
   1   1   5     2590.08     2334.03     70.69 o 
   3   1   5        5.15       -1.17     25.22 o 
   5   1   5     5230.80     4971.03    128.10 o 
   7   1   5    15110.21    14305.08    195.33 o 
   9   1   5     8399.08     9442.51    141.07 o 
  11   1   5    19832.65    22699.12    249.07 o 
  13   1   5    14864.06    15714.39    179.22 o 
  15   1   5     3450.50     3446.53    115.26 o 
  17   1   5     8510.74     7823.87    178.24 o 
  19   1   5     2807.69     2460.53     78.98 o 
  21   1   5      502.25      426.61     44.83 o 
  23   1   5      777.52      867.76     76.35 o 
  25   1   5     6684.19     6788.39    162.32 o 
  27   1   5    12757.61    12465.85    236.97 o 
  29   1   5     2751.56     2442.70    132.64 o 
  31   1   5       21.74      151.54    108.11 o 
  33   1   5     2528.15     2859.39    177.39 o 
  35   1   5     2305.53     2120.18    200.99 o 
  37   1   5      677.65      470.52    105.98 o 
  39   1   5      201.88      177.92    102.25 o 
 -46   2   5       24.45      -93.32    110.15 o 
 -44   2   5      783.25      810.29    165.02 o 
 -42   2   5       43.97      148.95     81.49 o 
 -40   2   5      969.72     1004.51    132.90 o 
 -38   2   5     1379.64     1430.93    178.56 o 
 -36   2   5       99.23      222.96     54.39 o 
 -34   2   5      740.53      530.91     75.97 o 
 -32   2   5      524.45      426.64     53.06 o 
 -30   2   5       22.68       81.10     59.75 o 
 -28   2   5     5428.59     4903.42    156.99 o 
 -26   2   5      290.08      176.42     38.10 o 
 -24   2   5     7635.76     8518.28    232.56 o 
 -22   2   5     1532.18     1977.54     92.94 o 
 -20   2   5      408.43      461.57     77.24 o 
 -18   2   5     2493.28     2899.20    121.36 o 
 -16   2   5     3357.86     3989.57    115.17 o 
 -14   2   5    21271.02    22578.23    229.67 o 
 -12   2   5      904.78      820.05     82.88 o 
 -10   2   5    13701.18    14293.18    196.34 o 
  -8   2   5      978.97      791.79     69.79 o 
  -6   2   5      553.06      699.22     46.21 o 
  -4   2   5     4195.49     4094.00    114.40 o 
  -2   2   5    31700.31    31844.72    227.87 o 
   0   2   5      196.24      223.50     31.41 o 
   2   2   5     2748.16     2493.63     78.25 o 
   4   2   5     3684.97     3493.13     96.43 o 
   6   2   5     3332.38     4133.54    108.75 o 
   8   2   5     7536.79     7672.83    120.29 o 
  10   2   5      949.11     1029.77     76.88 o 
  12   2   5     9348.73     9628.49    238.18 o 
  14   2   5     2595.77     2479.81    110.43 o 
  16   2   5     1057.79     1132.94     71.95 o 
  18   2   5     9443.71     9902.67    248.90 o 
  20   2   5     5340.39     5372.44    165.41 o 
  22   2   5     1403.88     1136.48    115.17 o 
  24   2   5       36.74      143.91     38.90 o 
  26   2   5     4996.72     5032.29    256.89 o 
  28   2   5    13584.29    13095.08    357.32 o 
  30   2   5        1.35      159.43     73.28 o 
  32   2   5     3354.46     3019.49    248.74 o 
  34   2   5      101.55       95.88     91.24 o 
  36   2   5        1.14      173.98     72.07 o 
  38   2   5       79.53      113.80     90.77 o 
 -45   3   5      125.43      141.32    108.18 o 
 -43   3   5      175.25      149.50     73.94 o 
 -41   3   5     1474.79     1916.43    221.66 o 
 -39   3   5     1352.37     1628.03    171.89 o 
 -37   3   5     5280.74     5093.90    263.29 o 
 -35   3   5     7507.61     7987.80    318.95 o 
 -33   3   5     1799.68     1551.00    124.35 o 
 -31   3   5      110.44      182.58     75.35 o 
 -29   3   5     9281.11     9804.33    240.04 o 
 -27   3   5       21.14      119.25     70.02 o 
 -25   3   5      782.06      795.71     70.21 o 
 -23   3   5      340.02      205.20     46.72 o 
 -21   3   5    31682.58    32511.10    463.81 o 
 -19   3   5    12453.69    13164.28    267.25 o 
 -17   3   5     5221.41     6121.42    138.43 o 
 -15   3   5    28828.66    28816.33    318.11 o 
 -13   3   5    33937.03    34696.14    347.40 o 
 -11   3   5    30123.18    31460.17    310.39 o 
  -9   3   5    16893.57    17312.57    303.77 o 
  -7   3   5     9115.92     9089.14    152.41 o 
  -5   3   5     9103.32     7623.40    126.28 o 
  -3   3   5      228.22      271.87     29.56 o 
  -1   3   5    30155.88    30087.68    298.22 o 
   1   3   5     9372.47    10007.72    153.57 o 
   3   3   5     5133.79     4627.95    121.43 o 
   5   3   5     6482.34     5783.56    138.36 o 
   7   3   5      165.41      276.50     45.01 o 
   9   3   5    14224.68    14969.69    219.60 o 
  11   3   5     3854.74     3968.13    157.07 o 
  13   3   5       44.90        8.14     57.46 o 
  15   3   5     9817.58     9631.87    261.65 o 
  17   3   5      942.63      932.58    103.63 o 
  19   3   5      465.42      449.51     59.55 o 
  21   3   5      610.31      565.05     75.88 o 
  23   3   5    23669.07    24413.87    477.51 o 
  25   3   5     4655.80     4874.50    262.83 o 
  27   3   5      115.66      142.50     57.95 o 
  29   3   5     3217.29     3223.82    200.99 o 
  31   3   5     8598.08     7934.57    310.11 o 
  33   3   5       72.23      163.04     68.58 o 
  35   3   5       23.73      150.79     68.74 o 
  37   3   5      491.59      448.07    114.20 o 
  39   3   5      588.31      433.63    129.48 o 
 -44   4   5       15.03      113.75    127.11 o 
 -42   4   5      517.11      412.24    129.50 o 
 -40   4   5      179.22      109.54     71.13 o 
 -38   4   5      883.29      807.05    146.53 o 
 -36   4   5    12553.24    13013.51    364.73 o 
 -34   4   5     2125.61     2108.42    161.65 o 
 -32   4   5     1164.05      999.98    161.59 o 
 -30   4   5     5515.42     5545.71    191.89 o 
 -28   4   5     3548.00     2986.69    149.03 o 
 -26   4   5       88.28      138.43     46.83 o 
 -24   4   5      271.25      350.25     60.23 o 
 -22   4   5     5048.82     5401.89    163.92 o 
 -20   4   5     7356.40     7290.75    218.77 o 
 -18   4   5      798.35      558.02     66.76 o 
 -16   4   5    48794.64    49543.04    594.73 o 
 -14   4   5    30770.06    30535.86    326.26 o 
 -12   4   5    39724.90    39035.54    386.68 o 
 -10   4   5     7583.32     7783.15    199.64 o 
  -8   4   5     5704.19     6593.71    130.73 o 
  -6   4   5     4034.21     4254.85    121.01 o 
  -4   4   5     4381.49     4836.12    146.15 o 
  -2   4   5     5423.55     5865.63    140.72 o 
   0   4   5    14629.82    13374.00    271.41 o 
   2   4   5      623.29      847.23     83.11 o 
   4   4   5     9288.49     9414.96    167.46 o 
   6   4   5    12406.79    11914.87    200.19 o 
   8   4   5       25.91       67.97     50.47 o 
  10   4   5      937.06      969.19     47.82 o 
  12   4   5      216.62      255.71     49.62 o 
  14   4   5     1014.85     1171.23    157.93 o 
  16   4   5     6095.63     5794.09    168.59 o 
  18   4   5       15.36      159.80     53.74 o 
  20   4   5    10453.55    10322.86    364.23 o 
  22   4   5     2244.32     2114.69    148.11 o 
  24   4   5       49.35      130.97     58.95 o 
  26   4   5     5501.38     5848.77    354.06 o 
  28   4   5      320.83      372.61     92.55 o 
  30   4   5      666.41      847.52    126.27 o 
  32   4   5     1162.91      930.38    180.07 o 
  34   4   5       27.45      401.91     83.70 o 
  36   4   5      112.28      121.88     78.06 o 
  38   4   5     2184.85     1973.31    313.05 o 
 -43   5   5     1337.90     1001.04    170.04 o 
 -41   5   5       24.24       61.47     99.15 o 
 -39   5   5      859.03      793.13    177.46 o 
 -37   5   5     1193.35      962.95    226.57 o 
 -35   5   5     2281.16     2425.03    179.32 o 
 -33   5   5      169.80       86.82     58.39 o 
 -31   5   5      549.53      518.78    106.89 o 
 -29   5   5     6212.37     6421.29    285.41 o 
 -27   5   5        9.64       97.54     81.41 o 
 -25   5   5      580.21      520.32     66.14 o 
 -23   5   5       80.71       77.46     97.65 o 
 -21   5   5     7205.65     6968.49    189.84 o 
 -19   5   5    23514.69    22944.39    336.08 o 
 -17   5   5      717.92      702.23     47.83 o 
 -15   5   5    53297.15    54878.74    630.26 o 
 -13   5   5    34488.93    35153.86    361.59 o 
 -11   5   5     2868.95     2941.08    106.97 o 
  -9   5   5    43361.17    46134.96    504.43 o 
  -7   5   5      933.71     1010.91     58.88 o 
  -5   5   5     5680.82     5398.82    127.34 o 
  -3   5   5    32311.40    33611.18    349.03 o 
  -1   5   5     9072.37     9781.09    176.16 o 
   1   5   5     3468.23     3346.45    117.14 o 
   3   5   5     3726.00     4581.41    125.24 o 
   5   5   5    14262.24    14149.99    235.50 o 
   7   5   5     1563.64     1444.79     64.86 o 
   9   5   5     5484.26     5165.13    132.30 o 
  11   5   5       10.10      102.19     42.41 o 
  13   5   5     2441.36     1964.44    160.00 o 
  15   5   5     3738.64     3388.12    133.47 o 
  17   5   5    17210.39    17228.30    349.05 o 
  19   5   5     1173.59     1257.70    113.28 o 
  21   5   5      607.04      483.30     97.33 o 
  23   5   5     3612.17     3430.80    181.69 o 
  25   5   5     7960.78     7515.68    282.08 o 
  27   5   5      291.57      213.79     76.09 o 
  29   5   5     3375.29     3335.51    242.90 o 
  31   5   5     4433.35     4401.93    408.08 o 
  33   5   5    11186.48    11406.27    417.34 o 
  35   5   5     1469.55     1250.95    199.69 o 
  37   5   5     1040.28     1041.55    266.08 o 
 -42   6   5     1396.75     1611.92    311.32 o 
 -40   6   5     2650.15     2301.64    236.01 o 
 -38   6   5     1473.19     1639.00    406.24 o 
 -36   6   5     3793.34     3770.56    357.15 o 
 -34   6   5      336.35      240.47     64.34 o 
 -32   6   5      462.55      588.64    100.24 o 
 -30   6   5      881.46      817.68     99.80 o 
 -28   6   5     7542.33     7683.82    229.61 o 
 -26   6   5      729.59      604.29     84.73 o 
 -24   6   5    11654.07    11613.21    258.33 o 
 -22   6   5    15080.30    15267.12    269.50 o 
 -20   6   5      216.94      281.00     46.04 o 
 -18   6   5       16.68      114.04     39.09 o 
 -16   6   5     6053.53     6122.12    149.68 o 
 -14   6   5      225.33      411.70     57.05 o 
 -12   6   5      953.03      939.69     60.53 o 
 -10   6   5     1220.71     1389.45     72.09 o 
  -8   6   5     4645.48     4714.16    129.94 o 
  -6   6   5      659.79      838.00     54.26 o 
  -4   6   5     6383.52     6106.89    156.50 o 
  -2   6   5    10206.95    10493.60    239.65 o 
   0   6   5     2768.11     2717.11    118.62 o 
   2   6   5     7671.95     7612.74    187.74 o 
   4   6   5      357.54      267.24     51.29 o 
   6   6   5      834.20      947.08     69.21 o 
   8   6   5    19079.97    19116.72    319.65 o 
  10   6   5     4975.54     4582.20    130.45 o 
  12   6   5    33969.51    34402.30    520.62 o 
  14   6   5     3761.62     3720.03    149.01 o 
  16   6   5     4116.02     4130.62    207.80 o 
  18   6   5      151.42      170.57     63.93 o 
  20   6   5     2200.19     2032.03    182.74 o 
  22   6   5      229.01      316.82     95.40 o 
  24   6   5       38.93       50.59     84.64 o 
  26   6   5      540.29      510.32     99.00 o 
  28   6   5     3415.08     2972.48    436.27 o 
  30   6   5     4651.01     4456.57    522.40 o 
  32   6   5     2893.65     2894.84    295.34 o 
  34   6   5     5483.56     6129.23    397.95 o 
 -39   7   5      700.60      509.23    183.63 o 
 -37   7   5     3284.42     3154.33    302.71 o 
 -35   7   5        9.81       98.15    136.40 o 
 -33   7   5      298.02      255.46     97.03 o 
 -31   7   5      615.10      617.04    122.71 o 
 -29   7   5      388.64      380.70    116.22 o 
 -27   7   5     4577.24     4632.20    235.32 o 
 -25   7   5     1869.64     1900.41    130.33 o 
 -23   7   5     1266.93     1090.54    108.85 o 
 -21   7   5    28514.01    27979.46    500.09 o 
 -19   7   5     2210.52     2488.09    139.35 o 
 -17   7   5     9001.74     8777.13    183.95 o 
 -15   7   5     7801.43     7895.40    167.83 o 
 -13   7   5     1925.34     1980.53    144.76 o 
 -11   7   5    13513.35    13087.50    191.55 o 
  -9   7   5     1321.99     1522.62    100.22 o 
  -7   7   5    12700.24    12692.91    213.30 o 
  -5   7   5        7.99      113.16     61.07 o 
  -3   7   5     2658.14     2640.67    103.58 o 
  -1   7   5     1190.77     1403.64     89.85 o 
   1   7   5      958.10      998.81    118.44 o 
   3   7   5      491.28      544.36     74.32 o 
   5   7   5    29642.54    30373.52    363.09 o 
   7   7   5     1845.18     1875.74    119.28 o 
   9   7   5    17210.05    17269.71    294.87 o 
  11   7   5      471.81      481.65     48.57 o 
  13   7   5     2143.06     2304.92    125.99 o 
  15   7   5     1462.70     1458.28    103.96 o 
  17   7   5     1041.68     1071.77    207.92 o 
  19   7   5     2833.03     2623.12    240.16 o 
  21   7   5     1059.94      777.98    149.87 o 
  23   7   5     1558.70     1605.23    172.28 o 
  25   7   5     2284.52     2037.93    226.58 o 
  27   7   5      294.35      254.21     99.38 o 
  29   7   5     7761.63     8206.25    736.59 o 
  31   7   5     2620.07     2508.97    259.89 o 
  33   7   5     1198.13      841.11    166.38 o 
 -38   8   5        0.31      172.95     87.06 o 
 -36   8   5     4771.63     4275.85    401.89 o 
 -34   8   5     1332.26     1002.80    182.39 o 
 -32   8   5     3236.07     2909.51    367.83 o 
 -30   8   5      891.81     1170.54    211.29 o 
 -28   8   5     1446.59     1351.68    200.29 o 
 -26   8   5     1138.88      944.71    124.64 o 
 -24   8   5     7828.07     7839.00    271.87 o 
 -22   8   5       55.31       52.24     56.79 o 
 -20   8   5     3724.95     3557.94    176.79 o 
 -18   8   5     6808.01     6893.64    236.08 o 
 -16   8   5     6340.57     6853.23    205.79 o 
 -14   8   5     4323.85     4081.72    193.20 o 
 -12   8   5     6368.75     7052.51    174.69 o 
 -10   8   5       32.57      188.74     45.10 o 
  -8   8   5      928.44      940.94     77.66 o 
  -6   8   5     2635.41     2631.45    114.49 o 
  -4   8   5       26.62      156.23     42.91 o 
  -2   8   5     2109.56     2063.45    123.95 o 
   0   8   5     9783.56     9592.92    201.05 o 
   2   8   5     2484.66     2264.77    117.41 o 
   4   8   5     6605.84     6311.36    264.71 o 
   6   8   5    11207.08    11668.33    292.51 o 
   8   8   5      573.54      896.97    102.87 o 
  10   8   5     1566.49     1705.41    117.93 o 
  12   8   5     9663.70     9717.59    241.79 o 
  14   8   5     6194.39     6153.42    315.41 o 
  16   8   5    11856.14    11714.30    415.80 o 
  18   8   5      448.72      258.86     61.36 o 
  20   8   5     7203.08     7339.26    527.49 o 
  22   8   5      257.25      313.44    102.50 o 
  24   8   5     3292.85     4170.08    406.03 o 
  26   8   5     3162.61     3113.32    304.47 o 
  28   8   5       60.65      150.33    185.87 o 
  30   8   5      310.58      239.78     96.69 o 
 -35   9   5     2579.15     2099.25    280.01 o 
 -33   9   5     1404.40     1265.63    199.52 o 
 -31   9   5     5059.54     6082.67    282.74 o 
 -29   9   5     2009.96     2181.27    303.70 o 
 -27   9   5      333.46      408.89     84.94 o 
 -25   9   5       55.57       39.81     56.17 o 
 -23   9   5     2177.79     2097.25    164.08 o 
 -21   9   5      706.29      624.77    105.55 o 
 -19   9   5     6782.54     6523.45    243.14 o 
 -17   9   5     5585.31     5357.57    236.54 o 
 -15   9   5     4258.24     4549.23    253.27 o 
 -13   9   5     1174.98      987.71    136.33 o 
 -11   9   5     2040.98     2145.57    157.83 o 
  -9   9   5     1192.14     1179.65    120.22 o 
  -7   9   5      297.19      260.62     76.51 o 
  -5   9   5      938.85     1018.04    194.69 o 
  -3   9   5     3327.73     3476.46    176.28 o 
  -1   9   5     2716.30     2540.09    157.24 o 
   1   9   5    36438.02    35915.42    788.04 o 
   3   9   5     6584.39     6822.18    264.42 o 
   5   9   5    11163.75    11704.45    298.96 o 
   7   9   5      102.82      153.86     56.61 o 
   9   9   5     1094.89     1132.60    134.18 o 
  11   9   5      720.18      547.60    142.63 o 
  13   9   5     7930.65     7851.85    235.55 o 
  15   9   5     1566.13     1516.34    173.95 o 
  17   9   5     3576.01     3663.16    243.57 o 
  19   9   5      498.48      582.47    131.36 o 
  21   9   5     4219.55     5411.60    502.70 o 
  23   9   5     1307.86     1174.95    305.92 o 
  25   9   5     2641.01     2326.14    247.60 o 
  27   9   5       76.99      112.56    191.03 o 
 -30  10   5      152.48      230.97    131.11 o 
 -28  10   5     4961.23     5424.97    354.79 o 
 -26  10   5      576.63      610.34    177.08 o 
 -24  10   5     2669.83     2563.38    246.71 o 
 -22  10   5     1082.41      803.61    178.64 o 
 -20  10   5     2799.30     2721.81    217.97 o 
 -18  10   5     1212.65     1005.39    454.21 o 
 -16  10   5     1096.83      887.56    135.99 o 
 -14  10   5       14.27      168.58     68.67 o 
 -12  10   5     6054.96     6066.89    292.22 o 
 -10  10   5      365.45      194.83    117.27 o 
  -8  10   5    17660.54    18085.66    396.18 o 
  -6  10   5     4070.68     3784.91    233.08 o 
  -4  10   5      523.02      675.73    101.20 o 
  -2  10   5     6413.54     6551.27    255.05 o 
   0  10   5      437.65      418.85     91.87 o 
   2  10   5      243.45      149.41     75.58 o 
   4  10   5    12284.34    12220.18    450.42 o 
   6  10   5      783.38      487.61     93.67 o 
   8  10   5     2970.66     2784.45    267.53 o 
  10  10   5     1317.18     1309.21    226.81 o 
  12  10   5     6760.32     6581.52    291.92 o 
  14  10   5     8617.70     9419.11    378.65 o 
  16  10   5      996.66     1084.78    174.51 o 
  18  10   5     1080.29      888.45    182.41 o 
  20  10   5       19.91      190.88    100.30 o 
  22  10   5      372.75      164.15    161.11 o 
  24  10   5     1430.39     1160.58    218.46 o 
 -25  11   5      949.01      878.04    176.97 o 
 -23  11   5     8721.86     8436.80    733.19 o 
 -21  11   5     1017.19     1120.22    172.90 o 
 -19  11   5     1183.15     1157.89    200.12 o 
 -17  11   5      923.54      905.08    187.36 o 
 -15  11   5      717.28      582.89    116.07 o 
 -13  11   5        9.34      267.63     69.53 o 
 -11  11   5     9448.13     9213.34    423.84 o 
  -9  11   5     6834.87     6540.00    371.97 o 
  -7  11   5    15149.19    16863.40    704.68 o 
  -5  11   5     1445.00     1522.73    146.70 o 
  -3  11   5     2880.54     3472.27    305.39 o 
  -1  11   5      161.06      302.26    108.82 o 
   1  11   5      389.19      582.48    122.01 o 
   3  11   5      335.25      261.82    119.30 o 
   5  11   5       27.73      148.41     69.44 o 
   7  11   5      926.95      791.52    129.40 o 
   9  11   5     8650.71     8651.58    359.08 o 
  11  11   5     1143.72     1348.57    197.59 o 
  13  11   5    15785.07    16492.45    471.80 o 
  15  11   5      121.43      215.90    109.79 o 
  17  11   5      196.37      289.60    115.52 o 
  19  11   5     1527.97     1660.95    338.90 o 
 -20  12   5     4905.71     4155.93    288.72 o 
 -18  12   5      291.00      293.76    124.76 o 
 -16  12   5    10903.40    11243.32    627.36 o 
 -14  12   5     2518.86     2324.67    208.12 o 
 -12  12   5     6157.33     5881.61    327.65 o 
 -10  12   5     4925.91     5010.45    322.88 o 
  -8  12   5     1311.03     1745.99    218.60 o 
  -6  12   5      352.92      188.96     81.83 o 
  -4  12   5      550.53      479.58    106.51 o 
  -2  12   5      427.21      248.87     79.02 o 
   0  12   5     1533.07     1617.44    196.01 o 
   2  12   5      790.13      469.35    139.91 o 
   4  12   5     2985.54     3120.13    270.28 o 
   6  12   5     3176.53     3048.96    262.93 o 
   8  12   5     1069.57     1227.75    180.04 o 
  10  12   5      533.11      507.66    121.59 o 
  12  12   5     1602.74     1546.55    298.35 o 
 -46   0   6       84.05      102.22    139.87 o 
 -44   0   6     3848.11     3892.39    601.77 o 
 -42   0   6      200.94      167.10     89.12 o 
 -40   0   6     5233.15     5514.91    362.55 o 
 -38   0   6       35.46       50.96     97.58 o 
 -36   0   6      486.55      616.92    101.47 o 
 -34   0   6     3668.59     3912.27    226.49 o 
 -32   0   6    11049.67    11095.42    320.12 o 
 -30   0   6    25701.48    25403.64    548.47 o 
 -28   0   6     3230.82     3243.12    132.90 o 
 -26   0   6     1409.29     1261.87    118.87 o 
 -24   0   6     7072.28     7881.99    253.49 o 
 -22   0   6    18814.57    19766.17    289.89 o 
 -20   0   6     5730.76     5370.46    151.60 o 
 -18   0   6   109520.20   117067.43   1463.93 o 
 -16   0   6     4401.33     3991.48    173.42 o 
 -14   0   6     5038.15     3778.89    151.49 o 
 -12   0   6     9570.09     9358.11    202.39 o 
 -10   0   6    20956.04    18980.19    288.61 o 
  -8   0   6     2759.97     2815.40    119.82 o 
  -6   0   6     4961.42     5294.80    218.85 o 
  -4   0   6      361.18      276.75     40.64 o 
  -2   0   6    22742.99    22445.94    327.44 o 
   0   0   6      821.42      739.91     67.04 o 
   2   0   6   124348.97   123016.58   2914.47 o 
   4   0   6    16241.25    15894.34    305.68 o 
   6   0   6    11097.91     9279.35    204.33 o 
   8   0   6     3273.21     3472.51    156.02 o 
  10   0   6     4430.86     4825.96    140.29 o 
  12   0   6      683.78      775.49     99.10 o 
  14   0   6    25585.00    26754.76    461.28 o 
  16   0   6     2400.26     2549.95    143.76 o 
  18   0   6    16652.25    17400.37    376.39 o 
  20   0   6    10133.77     9897.70    250.82 o 
  22   0   6    24755.03    25086.26    576.22 o 
  24   0   6     4352.40     4050.48    160.16 o 
  26   0   6     5185.43     5884.97    359.42 o 
  28   0   6     2601.92     2447.02    183.19 o 
  30   0   6      758.01      614.48    137.23 o 
  32   0   6     2768.62     2665.50    261.56 o 
  34   0   6     8151.23     9069.36    485.22 o 
  36   0   6        0.18      153.71    126.81 o 
  38   0   6     9910.76     9863.93    973.74 o 
 -47   1   6     1803.68     1999.42    514.41 o 
 -45   1   6     3115.36     2976.68    351.89 o 
 -43   1   6     1345.72     1568.83    279.27 o 
 -41   1   6        3.80      109.06     57.83 o 
 -39   1   6       84.37      147.47     62.45 o 
 -37   1   6     4810.05     5016.59    219.94 o 
 -35   1   6      627.95      792.28    106.49 o 
 -33   1   6      471.29      463.86     89.42 o 
 -31   1   6    20136.26    20401.81    467.42 o 
 -29   1   6     2653.54     2884.63    145.49 o 
 -25   1   6      102.11       92.95     33.77 o 
 -23   1   6    50344.27    52349.25    590.30 o 
 -21   1   6      539.67      622.75     61.04 o 
 -19   1   6    10582.14    10110.12    170.06 o 
 -17   1   6     3896.36     3977.41    135.19 o 
 -15   1   6     2814.35     2184.84     78.24 o 
 -13   1   6     8535.02     8430.10    133.65 o 
 -11   1   6    30694.69    31049.97    304.42 o 
  -9   1   6       35.17       81.56     37.80 o 
  -7   1   6    23586.07    23405.12    240.75 o 
  -5   1   6     3834.62     3745.96    103.84 o 
  -3   1   6     5140.34     4466.68    117.66 o 
  -1   1   6     4320.25     4141.11    114.74 o 
   1   1   6    54916.12    56378.90    512.46 o 
   3   1   6    19697.74    19766.39    210.99 o 
   5   1   6    57153.77    59953.42    543.25 o 
   7   1   6    10671.24    10869.27    180.88 o 
   9   1   6     5625.43     5463.98    117.68 o 
  11   1   6     7367.73     7207.83    132.85 o 
  13   1   6     5351.09     4624.75     98.13 o 
  15   1   6     6819.84     6714.69    158.41 o 
  17   1   6    11928.70    12040.39    193.78 o 
  19   1   6      785.01      839.26     62.15 o 
  21   1   6     7750.72     7773.47    176.18 o 
  23   1   6      513.07      504.12     55.51 o 
  25   1   6     3995.21     4211.60    156.86 o 
  27   1   6     3759.54     4085.06    161.17 o 
  29   1   6       27.09       69.50     41.01 o 
  31   1   6     2843.63     2733.68    151.34 o 
  33   1   6     1794.79     1731.05    217.95 o 
  35   1   6     2284.49     2239.39    320.54 o 
  37   1   6     1565.16     1440.32    363.61 o 
 -46   2   6     1109.17     1272.23    248.16 o 
 -44   2   6     8531.86     8685.09    607.32 o 
 -42   2   6     7385.81     8034.53    457.92 o 
 -40   2   6     3259.48     3353.79    292.24 o 
 -38   2   6    10172.84    10436.92    322.25 o 
 -36   2   6      566.26      618.11    113.98 o 
 -34   2   6     1751.64     1698.25    148.53 o 
 -32   2   6      270.85      272.80    103.76 o 
 -30   2   6     1421.81     1454.35    129.76 o 
 -28   2   6     3508.72     3482.65    173.32 o 
 -26   2   6    69789.96    70790.59   1348.19 o 
 -24   2   6    20300.53    20101.30    376.26 o 
 -22   2   6    37966.00    38092.54    578.88 o 
 -20   2   6       37.87      217.83     41.86 o 
 -18   2   6       34.68      109.93     46.34 o 
 -16   2   6     2216.61     2297.59     81.95 o 
 -14   2   6       34.11       89.76     38.49 o 
 -12   2   6     1588.78     1719.59     61.94 o 
 -10   2   6     5126.09     4266.68    114.83 o 
  -8   2   6     1029.44      833.78     57.73 o 
  -6   2   6    27127.26    24007.69    248.58 o 
  -4   2   6    15016.50    14944.04    210.77 o 
  -2   2   6    19973.65    18887.34    205.85 o 
   0   2   6       14.02      119.77     27.18 o 
   2   2   6      107.41      206.94     27.26 o 
   4   2   6      145.55      161.16     27.72 o 
   6   2   6    56227.51    59905.97    556.91 o 
   8   2   6    15043.49    15306.21    316.74 o 
  10   2   6    76382.31    79028.89    625.38 o 
  12   2   6    11484.28    11924.01    279.64 o 
  14   2   6    20281.45    19968.48    313.82 o 
  16   2   6      148.91      358.38     60.92 o 
  18   2   6     2206.79     2264.08    167.70 o 
  20   2   6     1425.71     1503.72    142.77 o 
  22   2   6     1070.13     1198.02    107.76 o 
  24   2   6      691.31      724.97     94.02 o 
  26   2   6     9668.28    10663.29    270.54 o 
  28   2   6      731.11      930.12    158.57 o 
  30   2   6     7011.54     7856.46    338.91 o 
  32   2   6      993.23      914.66    186.30 o 
  34   2   6     4167.71     4486.01    253.62 o 
  36   2   6     1622.66     1491.96    228.31 o 
 -45   3   6       54.40      125.16    141.80 o 
 -43   3   6     6964.71     6624.98    287.97 o 
 -41   3   6     2839.27     2808.69    282.15 o 
 -39   3   6     2123.02     2354.45    210.44 o 
 -37   3   6      639.17      767.84    132.58 o 
 -35   3   6     3734.19     3798.22    338.35 o 
 -33   3   6     1021.33      906.56     93.91 o 
 -31   3   6     3955.08     4631.80    237.37 o 
 -29   3   6     1332.36     1301.36    116.30 o 
 -27   3   6     4845.00     4337.25    223.76 o 
 -25   3   6      749.90      799.17     80.15 o 
 -23   3   6    16962.51    17406.38    325.93 o 
 -21   3   6     1031.84      979.64    111.40 o 
 -19   3   6    13846.86    13395.34   3070.51 o 
 -17   3   6       51.67      104.63     19.12 o 
 -15   3   6    14422.70    14182.74    211.56 o 
 -13   3   6       22.57       36.18     25.72 o 
 -11   3   6    21243.03    20654.86    249.32 o 
  -9   3   6    12137.00    12241.45    204.26 o 
  -7   3   6    58713.10    58097.53    535.22 o 
  -5   3   6     8189.51     8213.34    144.65 o 
  -3   3   6    10347.82     9304.17    147.66 o 
  -1   3   6      112.67      101.95     36.59 o 
   1   3   6    15234.92    17403.82    241.86 o 
   3   3   6     9060.74     9706.66    177.44 o 
   5   3   6    36106.29    38078.05    379.45 o 
   7   3   6    24150.73    25834.75    244.37 o 
   9   3   6    16113.37    16257.37    253.13 o 
  11   3   6     7525.77     7574.71    221.22 o 
  13   3   6     6621.17     6389.88    190.49 o 
  15   3   6     7475.24     7239.90    229.63 o 
  17   3   6     8807.68     8757.33    264.01 o 
  19   3   6       27.96      238.74     87.72 o 
  21   3   6      315.95      368.69     61.30 o 
  23   3   6      122.64      299.84     60.35 o 
  25   3   6     2614.71     2783.79    166.75 o 
  27   3   6     4628.74     4845.67    308.51 o 
  29   3   6    13538.73    14246.66    563.96 o 
  31   3   6     3855.09     3890.25    288.28 o 
  33   3   6     6281.53     6363.19    235.74 o 
  35   3   6     3164.49     3084.87    302.39 o 
  37   3   6       84.73        9.16    109.16 o 
 -44   4   6     1970.46     1546.23    213.15 o 
 -42   4   6      512.44      388.81    103.17 o 
 -40   4   6     3517.04     3231.03    285.99 o 
 -38   4   6     5962.58     6480.11    313.19 o 
 -36   4   6      728.60      690.75    121.32 o 
 -34   4   6     9377.72    10461.16    279.08 o 
 -32   4   6       28.92       64.76     52.10 o 
 -30   4   6     6942.92     6641.89    241.75 o 
 -28   4   6     1548.24     1300.64    191.28 o 
 -26   4   6     1911.03     1799.35    138.67 o 
 -24   4   6     2180.73     2008.51    173.48 o 
 -22   4   6     2200.30     2158.20    141.39 o 
 -20   4   6     4602.16     4390.63    118.96 o 
 -18   4   6    17805.78    17663.93    238.29 o 
 -16   4   6    16186.84    15848.84    277.30 o 
 -14   4   6    36747.21    35998.03    327.40 o 
 -12   4   6     3983.02     4867.10    313.37 o 
 -10   4   6     2469.23     2267.24     84.29 o 
  -8   4   6      901.31      773.64     80.67 o 
  -6   4   6     6236.96     7035.63    138.21 o 
  -4   4   6        9.39       92.39     37.33 o 
  -2   4   6    23339.30    22971.16    257.48 o 
   0   4   6     4551.51     4395.80    117.92 o 
   2   4   6    88087.18    87373.10    741.95 o 
   4   4   6    21455.55    21227.78    232.34 o 
   6   4   6    14428.41    14590.82    173.10 o 
   8   4   6        5.64       97.60     42.75 o 
  10   4   6      119.43      221.49     46.20 o 
  12   4   6     4810.63     5207.87    159.34 o 
  14   4   6      895.90      823.72     72.44 o 
  16   4   6       67.81      170.44     63.65 o 
  18   4   6    14714.61    15915.13    338.74 o 
  20   4   6    10362.89    10625.00    360.97 o 
  22   4   6     9709.76     9597.48    274.30 o 
  24   4   6     1592.33     1498.27    128.98 o 
  26   4   6    11461.67    12124.19    378.18 o 
  28   4   6     6110.75     6075.24    343.06 o 
  30   4   6     5010.10     4589.47    458.16 o 
  32   4   6      252.10      347.75    108.77 o 
  34   4   6     3926.05     4550.87    364.05 o 
  36   4   6      218.23      341.36     95.62 o 
 -43   5   6      114.04      188.27    131.21 o 
 -41   5   6      128.43      112.65    110.94 o 
 -39   5   6     1416.35     1724.82    229.11 o 
 -37   5   6      615.60      643.19    133.96 o 
 -35   5   6     9401.04     9324.30    397.08 o 
 -33   5   6     1989.82     2072.51    186.95 o 
 -31   5   6     5242.59     4920.63    271.66 o 
 -29   5   6     1883.07     1717.37    202.71 o 
 -27   5   6      500.43      393.11     62.86 o 
 -25   5   6      121.98      260.80     53.89 o 
 -23   5   6     1035.13     1066.16    107.91 o 
 -21   5   6     4968.39     4903.34    144.47 o 
 -19   5   6    36758.64    37681.78    429.07 o 
 -17   5   6     1697.47     1988.65    151.27 o 
 -15   5   6    42742.47    43585.43    515.39 o 
 -13   5   6    13451.06    13326.77    206.10 o 
 -11   5   6    13055.98    13067.69    281.95 o 
  -9   5   6    42894.77    45842.71    408.86 o 
  -7   5   6       48.77       70.43     56.20 o 
  -5   5   6      234.81      211.79     34.59 o 
  -3   5   6       84.50      204.38     29.80 o 
  -1   5   6      231.38      235.83     39.13 o 
   1   5   6    12386.69    12052.83    215.15 o 
   3   5   6     7825.60     7231.50    224.47 o 
   5   5   6    57421.08    58657.18   1116.61 o 
   7   5   6    12474.52    12362.62    233.56 o 
   9   5   6      106.34      182.65     46.05 o 
  11   5   6     2221.65     2015.70    125.10 o 
  13   5   6     3470.92     3443.16    164.69 o 
  15   5   6       22.82      143.64     75.54 o 
  17   5   6     2151.09     2579.92    173.79 o 
  19   5   6     2287.56     2296.15    162.39 o 
  21   5   6      216.39      272.08     92.76 o 
  23   5   6      311.74      410.37     79.09 o 
  25   5   6     4327.78     4658.29    281.85 o 
  27   5   6     7511.65     8188.22    420.59 o 
  29   5   6      264.44      211.94     88.66 o 
  31   5   6     6122.49     6273.68    273.92 o 
  33   5   6     2118.11     1296.86    193.87 o 
  35   5   6      772.99      476.52    134.86 o 
 -42   6   6     2328.94     2443.88    270.81 o 
 -40   6   6     1912.66     1678.49    306.08 o 
 -38   6   6      339.65      331.42     94.49 o 
 -36   6   6     2696.31     2519.54    279.41 o 
 -34   6   6       87.86      468.85    110.34 o 
 -32   6   6      157.71      276.18     89.52 o 
 -30   6   6     1097.87      905.17    130.48 o 
 -28   6   6      482.96      369.42     69.81 o 
 -26   6   6    11364.01    11532.96    313.15 o 
 -24   6   6      791.95      770.66    114.63 o 
 -22   6   6    28073.23    27692.91    516.53 o 
 -20   6   6     8868.88     9058.35    178.36 o 
 -18   6   6      310.19      261.87     55.01 o 
 -16   6   6     1879.29     1850.14    115.66 o 
 -14   6   6       22.80      156.89     29.22 o 
 -12   6   6    11829.08    12081.08    208.91 o 
 -10   6   6     3709.84     3317.97    101.77 o 
  -8   6   6       88.70      189.20     37.54 o 
  -6   6   6    13489.44    13239.42    225.24 o 
  -4   6   6     7894.39     7823.48    204.44 o 
  -2   6   6    13138.79    13062.80    235.91 o 
   0   6   6    14583.50    14879.35    245.27 o 
   2   6   6       87.78       86.20     36.64 o 
   4   6   6     5619.28     5682.29    152.27 o 
   6   6   6    11280.32    11666.79    181.21 o 
   8   6   6      829.68      703.73     61.74 o 
  10   6   6    22284.94    22449.11    360.49 o 
  12   6   6     4742.95     4390.22    165.68 o 
  14   6   6     3944.05     4085.00    169.34 o 
  16   6   6      578.21      490.74     78.31 o 
  18   6   6     5536.16     5433.12    333.35 o 
  20   6   6     3281.66     3105.44    209.51 o 
  22   6   6      144.48      217.22    189.48 o 
  24   6   6     1497.13     1464.27    233.14 o 
  26   6   6      578.91      867.31    271.62 o 
  28   6   6       62.60       85.31    109.29 o 
  30   6   6     3041.87     3496.94    331.38 o 
  32   6   6     4827.52     4843.24    357.24 o 
 -39   7   6      445.88      280.21    189.91 o 
 -37   7   6      725.67      578.27    121.90 o 
 -35   7   6     1304.45     1230.72    203.31 o 
 -33   7   6      530.60      413.30    100.62 o 
 -31   7   6       14.78      194.88     74.35 o 
 -29   7   6      661.82      787.17    158.24 o 
 -27   7   6     8790.77     9038.16    392.88 o 
 -25   7   6     6977.31     6506.62    248.08 o 
 -23   7   6     8410.70     8217.63    238.99 o 
 -21   7   6     3473.30     3373.78    257.28 o 
 -19   7   6     3913.90     3666.48    141.56 o 
 -17   7   6      763.95      750.31    105.60 o 
 -15   7   6    11597.39    11873.95    231.60 o 
 -13   7   6     1055.03      969.60     90.01 o 
 -11   7   6     9074.77     8687.50    181.99 o 
  -9   7   6     2131.59     2200.84    122.62 o 
  -7   7   6     1658.43     1515.90    110.69 o 
  -5   7   6     3560.40     3285.94    119.24 o 
  -3   7   6    14233.91    14914.37    307.55 o 
  -1   7   6     4300.45     4337.80    138.44 o 
   1   7   6       63.92       94.43     55.18 o 
   3   7   6     5043.29     4969.14    191.54 o 
   5   7   6      870.34      711.84     88.57 o 
   7   7   6      194.49      209.70     41.72 o 
   9   7   6    18915.05    18612.93    353.10 o 
  11   7   6    11878.65    11204.95    299.88 o 
  13   7   6     5712.47     6083.25    234.80 o 
  15   7   6     6686.56     6741.64    259.85 o 
  17   7   6      704.39      663.40    117.04 o 
  19   7   6     1362.76     1456.54    188.25 o 
  21   7   6       15.66      176.54    109.78 o 
  23   7   6      161.38      218.51     69.40 o 
  25   7   6       19.95      330.23     93.88 o 
  27   7   6      156.49      304.03    108.80 o 
  29   7   6      555.76      674.43    200.46 o 
  31   7   6     1515.56     1152.60    207.47 o 
 -36   8   6      186.84      157.91    152.86 o 
 -34   8   6     3390.93     3067.28    453.64 o 
 -32   8   6      556.44      498.15    147.24 o 
 -30   8   6      556.94      495.59    114.66 o 
 -28   8   6     3057.07     3398.08    307.27 o 
 -26   8   6      434.79      420.25     72.42 o 
 -24   8   6      752.87      571.87    104.25 o 
 -22   8   6     6943.64     6037.66    221.63 o 
 -20   8   6     1518.87     1338.67    110.78 o 
 -18   8   6     2814.73     2816.87    165.43 o 
 -16   8   6      868.92      996.29    112.66 o 
 -14   8   6      898.92     1095.79    111.25 o 
 -12   8   6     2345.39     2425.65    157.55 o 
 -10   8   6      404.68      440.08     72.46 o 
  -8   8   6     1902.60     2194.96    139.57 o 
  -6   8   6      902.34     1004.38    126.56 o 
  -4   8   6     4346.77     4169.65    201.98 o 
  -2   8   6    19266.97    19233.73    402.91 o 
   0   8   6     4320.60     4495.70    173.03 o 
   2   8   6    19270.32    19542.69    406.27 o 
   4   8   6     1640.98     1807.83    203.35 o 
   6   8   6      824.34      769.66    115.37 o 
   8   8   6      580.46      577.66     83.45 o 
  10   8   6     2216.38     1857.11    144.91 o 
  12   8   6     1619.24     1628.60    129.49 o 
  14   8   6       19.83       88.32     52.15 o 
  16   8   6       81.44       58.73     52.95 o 
  18   8   6     8607.36     9504.31    486.02 o 
  20   8   6      191.84      139.69     97.91 o 
  22   8   6     1836.08     1604.39    284.68 o 
  24   8   6     1111.48      977.38    197.44 o 
  26   8   6        7.64      167.83     90.93 o 
  28   8   6       66.33      134.94     92.77 o 
 -33   9   6     4097.34     3390.55    419.36 o 
 -31   9   6     2967.42     3071.14    315.18 o 
 -29   9   6     4466.72     4277.29    346.60 o 
 -27   9   6      146.23      398.39    121.99 o 
 -25   9   6      215.84      144.98     63.86 o 
 -23   9   6      319.48      196.24     95.65 o 
 -21   9   6     2339.65     2310.93    167.74 o 
 -19   9   6     2948.39     2875.76    213.60 o 
 -17   9   6      496.16      708.16    119.46 o 
 -15   9   6     4303.12     4639.01    311.26 o 
 -13   9   6      997.93     1081.77    149.27 o 
 -11   9   6       98.23      172.23     60.37 o 
  -9   9   6      307.24      266.61     60.05 o 
  -7   9   6      964.13      931.04     92.69 o 
  -5   9   6      679.69      698.61     75.35 o 
  -3   9   6       18.51       45.44     53.89 o 
  -1   9   6     3650.39     3430.46    218.58 o 
   1   9   6     3741.65     3635.31    210.06 o 
   3   9   6    13001.94    12771.56    318.82 o 
   5   9   6      670.52      987.60    111.38 o 
   7   9   6     1465.48     1844.62    157.64 o 
   9   9   6     1389.81     1397.40    130.11 o 
  11   9   6      111.57       90.71     68.88 o 
  13   9   6     2182.55     1756.28    140.71 o 
  15   9   6     2372.46     2221.33    206.23 o 
  17   9   6      524.02      364.16    117.69 o 
  19   9   6        2.67       49.20    125.53 o 
  21   9   6     1509.16     1466.83    217.09 o 
  23   9   6     2852.81     2965.60    313.25 o 
  25   9   6      431.36      451.65    132.36 o 
 -30  10   6       72.51      121.85    112.65 o 
 -28  10   6     3928.76     4158.03    403.07 o 
 -26  10   6       71.14      114.99    144.56 o 
 -24  10   6       40.26      310.98    109.96 o 
 -22  10   6     2001.31     1419.06    215.05 o 
 -20  10   6     5584.59     5756.26    415.83 o 
 -18  10   6     1128.42      953.00    147.86 o 
 -16  10   6      583.60      711.11    112.21 o 
 -14  10   6      374.78      422.47     75.26 o 
 -12  10   6       45.67      223.71     71.77 o 
 -10  10   6     1215.63     1334.12    127.67 o 
  -8  10   6     1098.52      954.93    139.38 o 
  -6  10   6       23.66      148.18     60.27 o 
  -4  10   6      863.66      695.57    189.06 o 
  -2  10   6      175.04      199.44     85.14 o 
   0  10   6     1225.50     1046.54    164.02 o 
   2  10   6      738.32      504.96    120.92 o 
   4  10   6     4971.01     5323.15    339.19 o 
   6  10   6     1925.06     2006.22    163.15 o 
   8  10   6      909.47      620.23    168.13 o 
  10  10   6     3080.98     3016.28    218.78 o 
  12  10   6     3370.87     3316.83    278.94 o 
  14  10   6      162.74      196.09    160.51 o 
  16  10   6     1936.89     2019.94    228.14 o 
  18  10   6      570.30      366.91    165.64 o 
  20  10   6       60.45      334.92    115.31 o 
  22  10   6      587.02      549.21    148.24 o 
 -25  11   6      141.95       92.89    103.72 o 
 -23  11   6      480.73      613.81    206.93 o 
 -21  11   6     2916.54     2557.59    224.93 o 
 -19  11   6      224.87      230.13     92.06 o 
 -17  11   6      792.77      578.76    107.71 o 
 -15  11   6       66.91       63.14     56.65 o 
 -13  11   6     1676.80     1413.69    200.35 o 
 -11  11   6      446.44      305.83     89.06 o 
  -9  11   6      530.68      802.95    139.26 o 
  -7  11   6      230.85      312.81     80.92 o 
  -5  11   6        6.05      158.22    110.77 o 
  -3  11   6      717.48      640.54    118.66 o 
  -1  11   6       56.37      227.47    190.21 o 
   1  11   6      349.12      386.89     99.02 o 
   3  11   6     1828.19     1696.12    241.71 o 
   5  11   6      258.58      339.48     80.76 o 
   7  11   6        1.28      276.57     92.13 o 
   9  11   6     2128.80     2335.61    244.45 o 
  11  11   6      448.64      366.20     91.83 o 
  13  11   6      893.74      882.02    242.37 o 
  15  11   6      353.02      279.88     97.14 o 
  17  11   6       60.04       82.04    148.22 o 
 -18  12   6     1464.18     1445.23    302.18 o 
 -16  12   6      543.66      826.78    172.00 o 
 -14  12   6      153.61      220.03     85.25 o 
 -12  12   6     3225.23     3061.09    268.53 o 
 -10  12   6     4321.08     4337.00    359.79 o 
  -8  12   6     2304.14     2385.28    212.52 o 
  -6  12   6       10.26       41.20    128.41 o 
  -4  12   6     1686.12     1836.03    189.74 o 
  -2  12   6     3752.43     3555.92    312.54 o 
   0  12   6     5487.76     5385.28    305.59 o 
   2  12   6     2928.07     2634.90    239.64 o 
   4  12   6      464.22      431.08    107.72 o 
   6  12   6      420.63      347.11    101.40 o 
   8  12   6     8482.82     8072.87    401.52 o 
 -47   1   7     2129.57     2596.99    398.38 o 
 -45   1   7      518.70      221.55    135.78 o 
 -43   1   7      223.04      379.35     89.31 o 
 -41   1   7      438.64      404.64    132.63 o 
 -39   1   7      305.21      356.82    104.78 o 
 -37   1   7       34.70       75.07     46.76 o 
 -35   1   7       84.74       13.19     84.68 o 
 -33   1   7      128.79       97.59     60.35 o 
 -31   1   7     7609.74     8326.55    249.26 o 
 -29   1   7     1011.67     1094.79     96.75 o 
 -27   1   7    22194.63    22097.68    243.16 o 
 -25   1   7      714.23      710.54     50.40 o 
 -23   1   7     1950.67     2022.96    107.99 o 
 -21   1   7        6.04       52.95     34.10 o 
 -19   1   7    18972.49    18357.93    195.07 o 
 -17   1   7     6805.37     6653.07    128.89 o 
 -15   1   7     1858.17     2162.47     87.78 o 
 -13   1   7     1806.30     1813.55     70.98 o 
 -11   1   7     5167.34     6454.96    124.76 o 
  -9   1   7     6842.77     6925.68    131.16 o 
  -7   1   7    11513.44    11430.31    171.27 o 
  -5   1   7      206.92      316.54     32.27 o 
  -3   1   7     6838.42     7606.12    132.04 o 
  -1   1   7      902.60      735.04     77.01 o 
   1   1   7      113.99      219.86     29.98 o 
   3   1   7      295.40      504.19     52.39 o 
   5   1   7    14302.35    14445.14    175.74 o 
   7   1   7     4650.41     4494.41    109.92 o 
   9   1   7     4263.05     3824.91    132.56 o 
  11   1   7        0.36       83.47     56.39 o 
  13   1   7     4376.34     4693.04    140.10 o 
  15   1   7     1462.46     1772.51    136.38 o 
  17   1   7    15071.86    14358.52    241.36 o 
  19   1   7    14331.85    13882.99    259.17 o 
  21   1   7     4006.34     3837.48    112.34 o 
  23   1   7     3375.89     2852.35    139.19 o 
  25   1   7     5426.57     5517.93    222.24 o 
  27   1   7     3726.58     3676.28    168.54 o 
  29   1   7      303.28      259.14     98.08 o 
  31   1   7       21.64      137.01    105.72 o 
  33   1   7      448.09      415.47    121.90 o 
  35   1   7     2629.09     2572.30    435.63 o 
 -46   2   7      288.39      395.34    153.29 o 
 -44   2   7       75.00      177.19     84.47 o 
 -42   2   7      159.09      234.16     83.21 o 
 -40   2   7      112.06      242.19     76.13 o 
 -38   2   7      200.47      150.63     84.83 o 
 -36   2   7     1408.00     1641.82    167.80 o 
 -34   2   7      192.90      155.02     71.18 o 
 -32   2   7       18.83       76.53     50.77 o 
 -30   2   7     4317.77     4368.12    250.70 o 
 -28   2   7    10966.79    11177.47    253.31 o 
 -26   2   7    18001.39    18998.71    298.78 o 
 -24   2   7       43.69      250.54     83.16 o 
 -22   2   7     4455.48     4552.01    108.02 o 
 -20   2   7     2760.99     2846.43    118.15 o 
 -18   2   7      719.29      840.33     51.49 o 
 -16   2   7     1159.31     1145.66     54.97 o 
 -14   2   7     8766.05     9747.10    189.60 o 
 -12   2   7     1031.96     1199.22     64.03 o 
 -10   2   7     8522.11     8414.70    153.06 o 
  -8   2   7      857.10      914.55     68.95 o 
  -6   2   7     1705.59     1704.74     70.02 o 
  -4   2   7    13463.38    14620.79    223.98 o 
  -2   2   7     3848.04     4258.92    111.88 o 
   0   2   7     1388.80     1179.63    101.11 o 
   2   2   7     1103.59     1311.64     62.83 o 
   4   2   7    18479.78    20352.20    230.64 o 
   6   2   7        5.73       60.78     38.38 o 
   8   2   7     3966.76     4577.75    122.49 o 
  10   2   7     1382.99     1497.14     79.72 o 
  12   2   7       62.18       90.99     43.26 o 
  14   2   7     1953.34     2151.25    166.02 o 
  16   2   7    17309.59    18297.89    313.95 o 
  18   2   7     2103.42     1972.90    137.06 o 
  20   2   7     3814.48     3547.58    166.23 o 
  22   2   7       28.37      162.95     51.75 o 
  24   2   7     1558.82     1531.17    144.01 o 
  26   2   7     2595.08     2332.98    207.73 o 
  28   2   7        6.36       23.91     85.60 o 
  30   2   7     1070.87     1167.51    158.63 o 
  32   2   7      696.06      568.21    231.07 o 
  34   2   7      668.80      535.27     97.53 o 
  36   2   7      273.67      241.05    113.49 o 
 -45   3   7      107.28      231.87    106.28 o 
 -43   3   7        0.83      174.31     76.17 o 
 -41   3   7      252.93      420.63    113.18 o 
 -39   3   7     2182.78     2380.77    217.85 o 
 -37   3   7     3038.01     2920.43    209.43 o 
 -35   3   7     3864.54     3903.16    254.94 o 
 -33   3   7      315.06      301.73     93.67 o 
 -31   3   7     3190.15     3672.11    217.17 o 
 -29   3   7     3175.73     3640.78    188.13 o 
 -27   3   7    10654.47    10501.78    295.81 o 
 -25   3   7     1170.40     1164.43    152.32 o 
 -23   3   7    14738.34    15558.31    256.06 o 
 -21   3   7        5.37      208.70     42.62 o 
 -19   3   7    29323.15    29282.89    391.63 o 
 -17   3   7      230.09      135.85     52.60 o 
 -15   3   7     3529.70     3361.48    110.54 o 
 -13   3   7       14.57      122.81     40.54 o 
 -11   3   7     1425.55     1361.04     59.21 o 
  -9   3   7     9704.66     9421.83    173.79 o 
  -7   3   7     4892.57     4722.75    113.94 o 
  -5   3   7     5676.16     5374.76    114.37 o 
  -3   3   7        7.92      129.89     28.36 o 
  -1   3   7     4122.45     4312.25    117.91 o 
   1   3   7     9726.29     9617.01    174.10 o 
   3   3   7    13411.94    12400.89    354.58 o 
   5   3   7        2.44      133.07     34.25 o 
   7   3   7    23127.92    23549.69    299.33 o 
   9   3   7       79.13      133.88     35.16 o 
  11   3   7     4496.17     4215.91    138.79 o 
  13   3   7     1670.99     1693.34    131.33 o 
  15   3   7      461.30      505.86     73.15 o 
  17   3   7       18.95       51.09     69.52 o 
  19   3   7     5309.26     5052.86    185.30 o 
  21   3   7       71.76      137.61     39.60 o 
  23   3   7      284.60      235.96     76.17 o 
  25   3   7      217.05      163.91     81.13 o 
  27   3   7    10183.84    10164.71    426.73 o 
  29   3   7      924.62      789.70    145.78 o 
  31   3   7      597.79      418.51     98.19 o 
  33   3   7      908.55      923.77    143.98 o 
  35   3   7        9.62      103.95     88.11 o 
 -44   4   7       76.23      179.31     84.60 o 
 -42   4   7     1095.74      869.32    193.85 o 
 -40   4   7      637.69      617.63    124.50 o 
 -38   4   7     1141.72     1187.60    233.91 o 
 -36   4   7        3.16       81.94     51.74 o 
 -34   4   7     3398.10     3386.68    220.07 o 
 -32   4   7      591.75      421.36    138.07 o 
 -30   4   7     3650.61     3784.12    213.14 o 
 -28   4   7     2153.31     1885.01    163.46 o 
 -26   4   7     3720.72     3723.32    275.01 o 
 -24   4   7      599.90      631.20     68.34 o 
 -22   4   7       21.83      169.90     35.26 o 
 -20   4   7     2446.63     2289.96    113.45 o 
 -18   4   7    16022.60    15787.47    260.81 o 
 -16   4   7     4107.79     4051.39    179.30 o 
 -14   4   7     1681.51     1575.54     77.44 o 
 -12   4   7     2222.10     2060.54    109.28 o 
 -10   4   7     2127.85     2086.03     87.96 o 
  -8   4   7     2458.38     2531.95     95.72 o 
  -6   4   7     2913.90     3053.82    108.17 o 
  -4   4   7     1982.10     2067.58     81.98 o 
  -2   4   7    13277.14    12625.81    269.75 o 
   0   4   7     1316.91     1073.72     56.80 o 
   2   4   7    14218.36    14924.00    178.75 o 
   4   4   7     1105.69     1046.02     57.83 o 
   6   4   7     8669.73     8822.99    205.69 o 
   8   4   7     3766.83     3910.36    102.78 o 
  10   4   7      287.61      202.20     37.45 o 
  12   4   7      429.69      311.20     72.59 o 
  14   4   7     3256.89     3641.37    180.91 o 
  16   4   7      864.93      882.88    105.00 o 
  18   4   7       71.82       68.74     99.08 o 
  20   4   7      234.00      353.33     76.46 o 
  22   4   7    14868.05    15247.12    381.99 o 
  24   4   7       86.50      163.79    116.33 o 
  26   4   7     4884.52     4847.30    310.50 o 
  28   4   7     2740.95     2489.01    237.22 o 
  30   4   7      353.88      196.93     82.47 o 
  32   4   7       15.31      100.09    134.49 o 
  34   4   7      212.50      301.31    104.72 o 
 -43   5   7     1968.23     2112.16    277.06 o 
 -41   5   7       15.48      181.19    244.17 o 
 -39   5   7        3.98     -114.80    114.80 o 
 -37   5   7      316.13      257.59     83.09 o 
 -35   5   7      120.02      157.56    118.73 o 
 -33   5   7     1699.26     1836.57    173.12 o 
 -31   5   7     4931.42     5151.12    232.77 o 
 -29   5   7      242.92       78.79     86.89 o 
 -27   5   7    12291.87    12442.38    328.16 o 
 -25   5   7       77.25      130.10     50.58 o 
 -23   5   7      141.37      222.68    103.67 o 
 -21   5   7    24782.29    24377.36    382.61 o 
 -19   5   7     6069.11     5848.86    159.87 o 
 -17   5   7    16667.74    16997.61    213.70 o 
 -15   5   7       35.77       29.61     55.68 o 
 -13   5   7       14.38      153.22     33.48 o 
 -11   5   7    18569.96    18486.68    255.37 o 
  -9   5   7     6478.72     6312.46    161.47 o 
  -7   5   7     3280.72     3433.40    131.93 o 
  -5   5   7      221.51      255.98     45.51 o 
  -3   5   7     5324.11     5252.25    149.25 o 
  -1   5   7    29209.74    29853.38    375.43 o 
   1   5   7      257.71      240.54     51.04 o 
   3   5   7    30460.26    31828.82    455.94 o 
   5   5   7    17570.76    17324.85    284.31 o 
   7   5   7     5299.69     5278.30    137.88 o 
   9   5   7     1109.65     1109.61     83.17 o 
  11   5   7       55.02       58.61     82.20 o 
  13   5   7       67.73      246.47     67.38 o 
  15   5   7    18610.02    19061.57    440.73 o 
  17   5   7      706.57      703.22     93.82 o 
  19   5   7      989.96     1035.89    108.42 o 
  21   5   7      157.14      169.93    138.85 o 
  23   5   7      256.88      158.14     94.22 o 
  25   5   7     9414.50     8605.21    436.57 o 
  27   5   7     1393.51     1509.43    352.64 o 
  29   5   7       80.95      179.74    230.26 o 
  31   5   7     2477.73     2521.10    340.97 o 
  33   5   7     2424.62     2158.02    346.18 o 
 -40   6   7        1.65      245.06    120.71 o 
 -38   6   7     1766.71     1946.23    277.58 o 
 -36   6   7     1338.32     1688.90    284.64 o 
 -34   6   7      745.57      574.63    197.77 o 
 -32   6   7      305.71      245.04     93.68 o 
 -30   6   7     4034.29     4032.38    293.91 o 
 -28   6   7      170.19      226.34     79.61 o 
 -26   6   7     4040.03     4012.59    235.05 o 
 -24   6   7     6520.71     6683.10    294.13 o 
 -22   6   7     8172.55     8194.28    207.88 o 
 -20   6   7     7894.05     7607.00    232.37 o 
 -18   6   7    14747.90    14193.58    260.30 o 
 -16   6   7     6884.61     6303.29    162.76 o 
 -14   6   7      134.00      188.67     40.57 o 
 -12   6   7      130.83      195.61     32.81 o 
 -10   6   7     1363.04     1630.47    114.29 o 
  -8   6   7     1259.50     1272.63     87.82 o 
  -6   6   7    11708.48    12273.44    182.10 o 
  -4   6   7      210.40      310.60     46.38 o 
  -2   6   7     7652.94     7657.32    189.52 o 
   0   6   7    16390.43    16776.53    221.18 o 
   2   6   7     1458.72     1548.32    100.08 o 
   4   6   7     1696.61     1767.25    110.41 o 
   6   6   7     9576.36     9200.48    234.93 o 
   8   6   7        6.03       69.54     57.73 o 
  10   6   7    22461.45    21867.82    392.95 o 
  12   6   7     3091.95     3050.84    210.45 o 
  14   6   7     5648.67     5704.77    363.45 o 
  16   6   7      147.09      420.08    103.80 o 
  18   6   7      787.24      728.24    160.70 o 
  20   6   7     3837.48     3978.84    312.59 o 
  22   6   7       22.21      221.31     88.21 o 
  24   6   7      148.64       43.49    138.44 o 
  26   6   7      331.67      322.26    119.29 o 
  28   6   7       10.67      228.95     98.69 o 
  30   6   7     1976.73     2197.33    249.37 o 
 -39   7   7      996.94      921.82    203.49 o 
 -37   7   7       88.61      141.09    118.06 o 
 -35   7   7     1014.50      736.12    257.46 o 
 -33   7   7      164.81      180.03    201.74 o 
 -31   7   7      411.56      409.41    133.07 o 
 -29   7   7     1816.50     1735.37    200.71 o 
 -27   7   7       32.46      187.74     78.91 o 
 -25   7   7    10302.54     9640.25    243.14 o 
 -23   7   7    26724.97    26191.80    623.06 o 
 -21   7   7    10277.03    10246.22    263.52 o 
 -19   7   7    22765.09    23490.60    529.49 o 
 -17   7   7      526.82      667.26     96.53 o 
 -15   7   7      126.81      170.40     37.34 o 
 -13   7   7      609.28      466.96     73.09 o 
 -11   7   7      277.68      195.50     42.82 o 
  -9   7   7    14375.01    14294.84    268.75 o 
  -7   7   7      246.90      169.54     62.54 o 
  -5   7   7     4616.41     4474.05    178.05 o 
  -3   7   7     9401.19     9239.54    189.94 o 
  -1   7   7     6421.99     6743.91    195.33 o 
   1   7   7      743.52      734.19     79.65 o 
   3   7   7     3445.84     3296.48    134.42 o 
   5   7   7     4947.99     4754.67    243.01 o 
   7   7   7     6352.61     6478.74    209.43 o 
   9   7   7      430.89      460.42     75.87 o 
  11   7   7     6177.94     6170.49    278.03 o 
  13   7   7     3278.73     3376.68    166.06 o 
  15   7   7     1356.74     1538.08    200.17 o 
  17   7   7     4837.85     4549.82    337.84 o 
  19   7   7       20.74      -22.84    159.34 o 
  21   7   7        0.23      244.91    155.97 o 
  23   7   7     2772.55     2780.74    290.79 o 
  25   7   7       75.50      403.59    112.73 o 
  27   7   7     7251.16     7909.91    468.00 o 
  29   7   7      639.90      884.12    196.31 o 
 -36   8   7        0.38      181.22    281.16 o 
 -34   8   7     2701.08     3161.05    393.19 o 
 -32   8   7      372.07      307.51    143.69 o 
 -30   8   7     1382.81     1648.93    242.89 o 
 -28   8   7     2913.73     2896.89    286.25 o 
 -26   8   7     1987.75     1733.66    148.70 o 
 -24   8   7      351.65      250.07     62.78 o 
 -22   8   7    11867.27    11018.22    299.36 o 
 -20   8   7       44.38       76.53     54.51 o 
 -18   8   7     6428.41     7039.26    212.30 o 
 -16   8   7      404.18      304.91     92.79 o 
 -14   8   7     1102.02     1276.76    131.37 o 
 -12   8   7      597.46      691.12     89.27 o 
 -10   8   7      842.47      949.87    112.35 o 
  -8   8   7     1367.55     1280.42    132.70 o 
  -6   8   7     3427.38     3366.77    185.91 o 
  -4   8   7     2566.20     2620.02    162.91 o 
  -2   8   7    14383.40    14429.90    330.08 o 
   0   8   7      953.48      972.20    131.12 o 
   2   8   7     8913.22     8418.25    242.29 o 
   4   8   7     6038.63     5791.98    271.46 o 
   6   8   7     5049.63     4666.32    227.59 o 
   8   8   7     7933.09     7975.90    351.12 o 
  10   8   7     1345.52     1456.45    138.26 o 
  12   8   7     2147.09     1814.41    147.76 o 
  14   8   7      110.34       84.93     61.88 o 
  16   8   7      240.48      288.66     75.91 o 
  18   8   7     4285.05     4669.20    400.52 o 
  20   8   7      794.36      436.31    124.25 o 
  22   8   7     6968.98     7863.53    344.35 o 
  24   8   7     2646.49     2963.85    388.05 o 
  26   8   7     1828.19     1646.78    245.04 o 
 -33   9   7     2262.50     2469.90    332.68 o 
 -31   9   7     8552.69     8819.33    514.15 o 
 -29   9   7     3196.91     3115.89    310.03 o 
 -27   9   7     5681.52     5851.28    276.02 o 
 -25   9   7     2041.70     1998.04    200.07 o 
 -23   9   7     3394.30     3169.24    250.20 o 
 -21   9   7     4549.60     4338.72    248.62 o 
 -19   9   7      108.07      197.92     62.77 o 
 -17   9   7     6647.28     6857.33    246.98 o 
 -15   9   7       94.53       51.51     94.35 o 
 -13   9   7     1658.82     2221.50    182.44 o 
 -11   9   7      905.74     1246.07    144.61 o 
  -9   9   7       28.48      137.27     56.08 o 
  -7   9   7      230.04      126.10    101.96 o 
  -5   9   7     5995.96     5913.35    212.14 o 
  -3   9   7     7187.24     6964.60    294.95 o 
  -1   9   7    14286.10    13726.18    315.24 o 
   1   9   7     4281.97     4291.06    227.31 o 
   3   9   7     5670.67     5599.73    219.27 o 
   5   9   7       30.36       58.80     48.20 o 
   7   9   7     3279.71     3204.62    208.02 o 
   9   9   7      320.17      322.40     68.39 o 
  11   9   7       65.56       21.15     51.89 o 
  13   9   7      578.79      427.30    104.39 o 
  15   9   7      779.70      884.38    188.34 o 
  17   9   7       14.78      233.87    158.20 o 
  19   9   7    19248.22    19602.49    652.44 o 
  21   9   7     1300.63     1120.00    216.60 o 
  23   9   7     5419.32     5165.20    343.56 o 
 -30  10   7     3163.42     3707.23    474.70 o 
 -28  10   7        5.36      138.18    181.54 o 
 -26  10   7     6985.95     8042.90    485.49 o 
 -24  10   7       17.25       11.78    173.90 o 
 -22  10   7     4037.41     4196.47    316.63 o 
 -20  10   7     1758.29     1765.95    190.36 o 
 -18  10   7     2893.03     2841.65    241.98 o 
 -16  10   7      840.68      595.03    131.84 o 
 -14  10   7     1455.90     1517.52    199.40 o 
 -12  10   7       36.65      161.07     54.60 o 
 -10  10   7      718.55      856.40    157.83 o 
  -8  10   7      151.75      192.20    113.68 o 
  -6  10   7     2209.40     2511.84    238.08 o 
  -4  10   7      221.72      400.87     93.14 o 
  -2  10   7    13973.73    15611.64    554.67 o 
   0  10   7     6594.60     6739.11    350.59 o 
   2  10   7     4659.22     4434.17    285.69 o 
   4  10   7      243.47      194.55     83.95 o 
   6  10   7     3629.01     3430.54    226.97 o 
   8  10   7        4.61      282.28     85.49 o 
  10  10   7     3930.59     4207.99    391.96 o 
  12  10   7      229.38      292.43     88.62 o 
  14  10   7     2684.30     3576.86    340.66 o 
  16  10   7      576.09      387.27    101.34 o 
  18  10   7     3165.15     3476.04    433.97 o 
 -23  11   7     1192.72     1038.35    200.36 o 
 -21  11   7     3393.50     4173.53    375.27 o 
 -19  11   7      574.18      413.05    101.74 o 
 -17  11   7      296.04      348.33     90.10 o 
 -15  11   7      402.77      207.11     93.08 o 
 -13  11   7     1098.80      614.42    127.59 o 
 -11  11   7       94.41       56.13    101.01 o 
  -9  11   7    10364.53    11098.79    362.70 o 
  -7  11   7     2941.25     2979.88    272.11 o 
  -5  11   7    16464.68    16451.53   1171.87 o 
  -3  11   7     2634.27     2890.92    335.41 o 
  -1  11   7     3858.80     4478.53    227.34 o 
   1  11   7      711.90      342.98     87.85 o 
   3  11   7       96.09      383.19     89.86 o 
   5  11   7       69.61      141.79     67.26 o 
   7  11   7     4815.36     4795.59    394.97 o 
   9  11   7     3798.03     3350.35    315.74 o 
  11  11   7     6786.60     7404.90    451.40 o 
  13  11   7      998.31      698.14    214.65 o 
 -14  12   7     5982.21     6390.19    344.89 o 
 -12  12   7     1399.12     1191.89    213.25 o 
 -10  12   7     3386.81     3379.44    365.11 o 
  -8  12   7     1970.10     1704.26    197.34 o 
  -6  12   7     1196.86      978.60    249.07 o 
  -4  12   7      270.85      332.02    107.04 o 
  -2  12   7     3842.51     4167.49    275.72 o 
   0  12   7        7.23       93.39    185.21 o 
   2  12   7     4043.16     4033.92    293.11 o 
   4  12   7     1237.86     1345.89    266.98 o 
 -46   0   8     5299.91     6095.53    653.00 o 
 -44   0   8     1860.69      675.55    207.51 o 
 -42   0   8     4357.44     4404.75   3982.82 o 
 -40   0   8      445.83      623.03    549.25 o 
 -38   0   8      379.57      243.51     57.75 o 
 -36   0   8      368.03      214.62     69.72 o 
 -34   0   8     9672.39    10033.35    299.63 o 
 -32   0   8    21096.88    21289.72    920.30 o 
 -30   0   8    31707.63    33760.90    876.76 o 
 -28   0   8     9192.96     8320.67    245.05 o 
 -26   0   8     2945.09     2695.40    160.71 o 
 -24   0   8      230.80      214.36     46.24 o 
 -22   0   8     9540.50     9997.22    308.62 o 
 -20   0   8     4120.91     4289.52    206.21 o 
 -18   0   8    11787.12    12978.32    384.55 o 
 -16   0   8    25311.46    25349.43    639.84 o 
 -14   0   8    10922.60    10671.54    266.92 o 
 -12   0   8    16257.98    16148.69    257.60 o 
 -10   0   8     4637.90     4124.75    158.17 o 
  -8   0   8     3915.06     3275.89    152.32 o 
  -6   0   8      360.42      440.35     67.13 o 
  -4   0   8      562.91      421.57     76.66 o 
  -2   0   8    20349.31    21529.21    345.25 o 
   0   0   8    85259.88    89393.09   1416.95 o 
   2   0   8    16131.32    16078.84    257.65 o 
   4   0   8    83377.55    85729.43    969.25 o 
   6   0   8     3960.76     3332.54    175.71 o 
   8   0   8     7688.03     7445.72    257.27 o 
  10   0   8     9608.03    10225.07    381.12 o 
  12   0   8      450.11      534.15     80.64 o 
  14   0   8     5822.96     5619.01    396.80 o 
  16   0   8     3375.88     3611.97    193.84 o 
  18   0   8    11606.87    12188.22    320.79 o 
  20   0   8    39734.55    42557.04   1423.28 o 
  22   0   8    18345.49    19360.43    525.61 o 
  24   0   8    12125.36    12456.17    340.36 o 
  26   0   8      146.11      123.72    135.25 o 
  28   0   8      305.62      235.08     78.61 o 
  30   0   8     4326.32     3963.35    679.39 o 
  32   0   8     1175.17     1309.59    340.72 o 
  34   0   8       14.87      439.86    251.57 o 
 -45   1   8     2236.92     2800.50    444.58 o 
 -43   1   8     1488.47     1594.72    446.78 o 
 -41   1   8      227.42      193.11     86.49 o 
 -39   1   8      733.25      696.30    121.89 o 
 -37   1   8     2877.47     2425.46    243.96 o 
 -35   1   8        6.46      107.02     57.41 o 
 -33   1   8     9401.88     9385.23    374.42 o 
 -31   1   8      176.87      298.77     75.32 o 
 -29   1   8    16421.06    16396.29    297.02 o 
 -27   1   8     1115.74     1174.88     96.00 o 
 -25   1   8    12492.16    12783.12    166.20 o 
 -23   1   8     2627.82     2715.99     88.44 o 
 -21   1   8     4513.72     4224.58    110.30 o 
 -19   1   8     7652.13     8401.25    195.09 o 
 -17   1   8    19756.90    19702.76    278.88 o 
 -15   1   8       12.94      121.16     34.85 o 
 -13   1   8    22917.07    22515.36    230.12 o 
 -11   1   8      793.61      800.57     66.22 o 
  -9   1   8      353.02      209.51     29.12 o 
  -7   1   8     1954.61     1849.61     76.53 o 
  -5   1   8     4787.51     3928.11    134.32 o 
  -3   1   8     1626.58     1641.13     71.98 o 
  -1   1   8    51862.06    56376.37    476.13 o 
   1   1   8     2788.64     2920.91    108.50 o 
   3   1   8    32899.07    33831.18    313.59 o 
   5   1   8     7519.11     7680.71    147.61 o 
   7   1   8     7126.20     6814.85    166.38 o 
   9   1   8     6236.73     6275.37    144.23 o 
  11   1   8     3722.22     3635.40    112.72 o 
  13   1   8      773.79      821.48     96.12 o 
  15   1   8     1234.53     1436.86    109.89 o 
  17   1   8       13.03      131.24     52.54 o 
  19   1   8    25708.02    26949.88    505.68 o 
  21   1   8     5759.02     5753.03    247.47 o 
  23   1   8     9968.66    10036.13    218.43 o 
  25   1   8     3000.86     3173.89    212.33 o 
  27   1   8     1569.92     1963.60    204.07 o 
  29   1   8     1631.54     1558.83    205.04 o 
  31   1   8      790.58      560.29    137.36 o 
  33   1   8       72.54      268.49    122.27 o 
 -46   2   8      398.24      759.59    270.91 o 
 -44   2   8     6203.13     7528.48    566.96 o 
 -42   2   8      452.00      507.27    106.26 o 
 -40   2   8     2683.11     3306.28    317.56 o 
 -38   2   8     3875.38     4217.00    332.93 o 
 -36   2   8     2346.72     2118.38    186.84 o 
 -34   2   8      305.70      267.62     74.43 o 
 -32   2   8      385.91      347.11     70.38 o 
 -30   2   8     1403.03     1585.25    140.36 o 
 -28   2   8     3206.98     3709.13    214.51 o 
 -26   2   8    10705.68    10696.70    257.67 o 
 -24   2   8    48892.32    50901.97    491.92 o 
 -22   2   8     9244.50     8312.28    250.04 o 
 -20   2   8    10419.08    10370.85    226.23 o 
 -18   2   8     4499.87     4456.75    147.18 o 
 -16   2   8       24.02      158.68     35.74 o 
 -14   2   8      172.18      252.92     39.28 o 
 -12   2   8      975.07      780.03     66.63 o 
 -10   2   8     2384.49     2489.22     94.34 o 
  -8   2   8    16171.26    15828.23    183.52 o 
  -6   2   8     8809.54     8561.71    160.03 o 
  -4   2   8    54549.66    53662.61    458.75 o 
  -2   2   8    20675.29    21053.62    225.86 o 
   0   2   8     4494.00     4377.67    158.27 o 
   2   2   8     4446.78     4371.73    119.50 o 
   4   2   8       39.62       63.55     42.19 o 
   6   2   8       28.02      154.89     26.97 o 
   8   2   8    37097.20    37982.40    525.78 o 
  10   2   8    23749.59    24630.35    362.22 o 
  12   2   8    21064.35    21703.94    244.68 o 
  14   2   8     8280.90     7617.87    203.96 o 
  16   2   8     1396.46     1375.67    118.95 o 
  18   2   8      271.26      239.18     57.14 o 
  20   2   8     9899.27     9485.97    292.02 o 
  22   2   8     6594.51     6477.55    268.55 o 
  24   2   8     3761.17     3840.52    239.86 o 
  26   2   8      127.69      139.17     72.48 o 
  28   2   8     6619.86     6963.13    324.79 o 
  30   2   8     3455.92     3268.89    317.79 o 
  32   2   8     8077.81     8662.54    490.22 o 
  34   2   8        7.47       95.83    113.37 o 
 -45   3   8     4219.11     4736.36    470.09 o 
 -43   3   8      812.24      335.46    108.50 o 
 -41   3   8     1860.19     2275.60    260.47 o 
 -39   3   8      237.76      295.78     83.27 o 
 -37   3   8     8958.44     8831.49    371.55 o 
 -35   3   8      179.39      116.08     67.74 o 
 -33   3   8     4730.33     5323.91    263.23 o 
 -31   3   8     1675.21     1792.58    163.57 o 
 -29   3   8     3411.16     3584.72    215.08 o 
 -27   3   8       29.72      121.93     55.65 o 
 -25   3   8    28876.88    28801.77    551.76 o 
 -23   3   8     1932.30     2200.05    109.70 o 
 -21   3   8     8063.77     7482.55    176.67 o 
 -19   3   8      591.23      696.69     50.77 o 
 -17   3   8     6719.95     6430.80    146.52 o 
 -15   3   8     2261.45     2154.31     90.78 o 
 -13   3   8    18254.23    18375.59    249.40 o 
 -11   3   8      149.24      203.34     33.52 o 
  -9   3   8    12567.13    12333.91    228.35 o 
  -7   3   8      950.42     1024.14     98.48 o 
  -5   3   8     9233.61     8538.84    161.36 o 
  -3   3   8     5501.23     5143.67    131.28 o 
  -1   3   8    48406.13    50881.60    464.77 o 
   1   3   8    14779.67    14733.75    218.82 o 
   3   3   8     1427.28     1371.99     68.57 o 
   5   3   8       27.41       -5.51     51.10 o 
   7   3   8     1274.65      971.10     68.40 o 
   9   3   8      617.79      693.20     61.62 o 
  11   3   8    24560.75    26139.28    341.83 o 
  13   3   8      973.03     1002.15    109.34 o 
  15   3   8      213.82      372.58     72.92 o 
  17   3   8      846.21      755.68    122.71 o 
  19   3   8       25.51      172.58     58.30 o 
  21   3   8    11591.83    11857.17    312.30 o 
  23   3   8     5207.48     5178.05    302.60 o 
  25   3   8     4097.11     4051.52    270.39 o 
  27   3   8     7531.42     8125.55    373.18 o 
  29   3   8     1217.83     1363.05    240.06 o 
  31   3   8     8107.70     8389.04    535.18 o 
  33   3   8     1702.64     1729.98    247.43 o 
 -44   4   8      692.20      430.36    133.06 o 
 -42   4   8     2806.84     2939.28    309.91 o 
 -40   4   8      117.07      205.34     70.90 o 
 -38   4   8       36.66       79.72    135.19 o 
 -36   4   8     6579.14     7170.76    335.15 o 
 -34   4   8      203.95      255.29    104.68 o 
 -32   4   8    24354.14    25038.35    591.23 o 
 -30   4   8    16499.06    16546.82    509.85 o 
 -28   4   8     5568.32     5523.21    311.15 o 
 -26   4   8      553.26      391.62     72.23 o 
 -24   4   8     5386.94     5247.55    227.73 o 
 -22   4   8      707.53      599.45     53.76 o 
 -20   4   8       33.55      115.31     51.06 o 
 -18   4   8     3080.53     3489.85    138.49 o 
 -16   4   8     8408.39     8007.21    176.25 o 
 -14   4   8     4082.66     3918.83    137.03 o 
 -12   4   8    12494.88    12216.22    222.76 o 
 -10   4   8    27691.74    27304.02    347.11 o 
  -8   4   8    13351.00    13191.96    200.83 o 
  -6   4   8     5402.92     5346.21    145.49 o 
  -4   4   8     9224.12     8891.49    253.75 o 
  -2   4   8      107.10      170.28     32.08 o 
   0   4   8    16603.69    17194.94    240.95 o 
   2   4   8    25786.11    26227.93    406.12 o 
   4   4   8    38985.47    38942.23    584.70 o 
   6   4   8     6944.40     6240.58    160.59 o 
   8   4   8     2097.35     1826.48    111.84 o 
  10   4   8     3402.26     3430.93    135.39 o 
  12   4   8      801.87      802.89     83.22 o 
  14   4   8     4050.25     4025.03    207.04 o 
  16   4   8     2506.48     3197.16    208.83 o 
  18   4   8     1116.05     1171.09    119.75 o 
  20   4   8     4285.74     4767.96    250.47 o 
  22   4   8       66.40       13.30    108.30 o 
  24   4   8     5168.21     5763.35    332.01 o 
  26   4   8      696.99      373.37     78.86 o 
  28   4   8     3297.77     3352.45    274.94 o 
  30   4   8      164.62      110.93     84.05 o 
  32   4   8     3480.46     3603.76    387.07 o 
 -41   5   8     3165.73     3663.80    366.90 o 
 -39   5   8      725.59      944.42    191.42 o 
 -37   5   8     6145.96     6756.11    443.96 o 
 -35   5   8      634.54      399.15    101.06 o 
 -33   5   8     1975.23     1914.69    221.71 o 
 -31   5   8     1988.49     2155.48    202.33 o 
 -29   5   8     2529.99     2259.12    182.48 o 
 -27   5   8      667.72      667.00    100.44 o 
 -25   5   8      670.57     1032.95    160.55 o 
 -23   5   8     2423.20     2209.96    120.33 o 
 -21   5   8    12300.87    12250.11    229.82 o 
 -19   5   8      187.97      195.11     64.15 o 
 -17   5   8    37465.63    36304.14    763.49 o 
 -15   5   8     1173.43     1291.09     92.86 o 
 -13   5   8       71.62      172.35     39.92 o 
 -11   5   8     6452.73     6449.65    172.31 o 
  -9   5   8     8119.73     7808.74    178.23 o 
  -7   5   8    10503.62    10382.22    200.61 o 
  -5   5   8       83.23      150.09     50.80 o 
  -3   5   8     2506.30     2650.14    133.70 o 
  -1   5   8     3542.74     3583.81    112.79 o 
   1   5   8     1472.86     1345.72    104.20 o 
   3   5   8    44129.10    45509.12    465.58 o 
   5   5   8    12528.32    12115.52    221.06 o 
   7   5   8     4611.45     4825.66    180.77 o 
   9   5   8     3830.23     3625.56    142.53 o 
  11   5   8     2440.24     2443.67    170.47 o 
  13   5   8     2160.83     1920.26    155.03 o 
  15   5   8     1277.71     1303.53    134.61 o 
  17   5   8      922.03      922.73    202.37 o 
  19   5   8       33.12       90.80     80.42 o 
  21   5   8     2666.16     2289.10    207.65 o 
  23   5   8     8077.26     9151.69    488.18 o 
  25   5   8     3804.64     3635.65    355.02 o 
  27   5   8     4112.83     3537.54    332.92 o 
  29   5   8     1591.97     2209.90    403.90 o 
  31   5   8      270.56      220.25     92.28 o 
 -40   6   8     3760.81     4691.95    365.06 o 
 -38   6   8      492.27      517.63    114.24 o 
 -36   6   8      397.45      511.04    114.21 o 
 -34   6   8      515.92      400.45    112.08 o 
 -32   6   8        7.00       28.11     83.37 o 
 -30   6   8     3034.89     3289.96    311.08 o 
 -28   6   8     5601.36     5046.85    349.73 o 
 -26   6   8     1832.85     1381.14    182.10 o 
 -24   6   8     4453.02     4776.42    261.59 o 
 -22   6   8    10937.64    10861.94    257.80 o 
 -20   6   8      112.67      140.91     45.21 o 
 -18   6   8      241.30      264.51     79.70 o 
 -16   6   8       52.21       25.32     36.02 o 
 -14   6   8     5308.76     5188.45    189.15 o 
 -12   6   8     1952.99     2011.84    113.78 o 
 -10   6   8      359.54      365.38     52.74 o 
  -8   6   8    31707.80    31260.11    488.06 o 
  -6   6   8        7.91      125.62     79.88 o 
  -4   6   8    32203.13    32888.35    509.33 o 
  -2   6   8    13969.05    13577.46    248.96 o 
   0   6   8     1126.84     1083.44     96.83 o 
   2   6   8     3893.29     3847.16    149.85 o 
   4   6   8     1057.55      946.26     74.38 o 
   6   6   8       16.94      173.47     33.76 o 
   8   6   8     6813.16     6786.29    193.48 o 
  10   6   8     8876.23     8290.39    201.85 o 
  12   6   8    25696.65    26871.22    762.86 o 
  14   6   8     1374.55     1611.62    230.48 o 
  16   6   8     9300.42     9242.76    625.06 o 
  18   6   8      963.56      725.24    132.66 o 
  20   6   8       25.62      246.45     98.49 o 
  22   6   8     1854.72     1660.46    204.43 o 
  24   6   8     1743.58     2170.21    260.60 o 
  26   6   8      598.09      560.12    140.96 o 
  28   6   8     2666.79     3324.24    412.36 o 
 -39   7   8     1628.93     1546.67    251.08 o 
 -37   7   8      812.96      633.92    121.50 o 
 -35   7   8     1871.37     2088.65    243.03 o 
 -33   7   8      723.18      503.78    117.96 o 
 -31   7   8     1290.72     1261.88    313.79 o 
 -29   7   8     3195.48     3140.81    307.98 o 
 -27   7   8     6399.92     6902.80    403.06 o 
 -25   7   8    10529.27    10239.09    392.23 o 
 -23   7   8     1782.09     1581.06    155.35 o 
 -21   7   8     5679.80     5845.54    353.01 o 
 -19   7   8    15299.99    15831.31    427.78 o 
 -17   7   8     2828.12     3437.73    217.99 o 
 -15   7   8     6335.29     7009.61    257.78 o 
 -13   7   8     7197.61     6748.80    204.81 o 
 -11   7   8     1083.12     1215.34    171.55 o 
  -9   7   8       41.04      151.81     51.11 o 
  -7   7   8      525.24      448.64     66.39 o 
  -5   7   8    30788.20    31230.83    603.75 o 
  -3   7   8     6203.44     6250.94    200.57 o 
  -1   7   8     6454.33     6732.89    223.36 o 
   1   7   8     1606.86     1640.07    134.85 o 
   3   7   8      503.37      411.02     67.60 o 
   5   7   8     1454.58     1349.64    152.14 o 
   7   7   8     1191.90     1077.56    107.77 o 
   9   7   8     3674.99     2897.31    275.78 o 
  11   7   8     3371.58     3524.02    196.68 o 
  13   7   8     1472.02     1507.14    206.09 o 
  15   7   8     3875.33     3911.92    310.71 o 
  17   7   8     7846.96     8102.63    433.21 o 
  19   7   8     2415.01     2069.96    249.76 o 
  21   7   8     1463.13     1395.10    215.05 o 
  23   7   8        9.19      151.83    193.48 o 
  25   7   8        2.52      208.23     87.05 o 
  27   7   8      847.67      525.21    131.23 o 
 -36   8   8     1166.23      920.88    204.43 o 
 -34   8   8      442.25      599.66    132.45 o 
 -32   8   8     2547.23     2878.26    348.85 o 
 -30   8   8     1007.89      863.00    184.86 o 
 -28   8   8      918.62      945.44    188.66 o 
 -26   8   8     8854.05     8720.91    493.88 o 
 -24   8   8      547.17      428.63     82.40 o 
 -22   8   8      453.82      335.19     71.53 o 
 -20   8   8      522.68      275.66     75.09 o 
 -18   8   8     1966.60     2277.22    197.75 o 
 -16   8   8     3566.19     3379.98    200.76 o 
 -14   8   8      813.89      718.77     76.02 o 
 -12   8   8      203.67      313.62     66.78 o 
 -10   8   8     6426.91     6918.40    315.10 o 
  -8   8   8     1089.06      976.15     89.53 o 
  -6   8   8        5.29       97.69     54.78 o 
  -4   8   8     3027.26     2981.72    179.93 o 
  -2   8   8      784.91      505.11     97.21 o 
   0   8   8     4398.47     4775.53    231.68 o 
   2   8   8       97.01      290.39     68.54 o 
   4   8   8     4342.17     4594.52    207.05 o 
   6   8   8       23.53      204.68     87.20 o 
   8   8   8       33.82      157.82     83.27 o 
  10   8   8      197.20      250.61    111.69 o 
  12   8   8      111.77      146.48     53.84 o 
  14   8   8     1548.13     1595.55    181.41 o 
  16   8   8     5480.90     5782.32    386.83 o 
  18   8   8        5.84      178.01    200.90 o 
  20   8   8     2803.40     3033.68    305.99 o 
  22   8   8     4887.26     4575.93    373.99 o 
  24   8   8      510.74      417.73    135.05 o 
 -31   9   8     1608.53     1402.78    229.76 o 
 -29   9   8     3671.84     3888.31    377.61 o 
 -27   9   8     5619.37     5076.49    252.73 o 
 -25   9   8     1483.60     1383.44    249.68 o 
 -23   9   8        0.08      103.14    139.96 o 
 -21   9   8       30.91      254.81     73.86 o 
 -19   9   8      716.38      633.74    109.86 o 
 -17   9   8     7462.68     7411.17    294.38 o 
 -15   9   8     2390.11     2370.17    187.21 o 
 -13   9   8      450.67      477.37     86.50 o 
 -11   9   8       20.11      204.41    118.46 o 
  -9   9   8     1324.61     1142.28    133.80 o 
  -7   9   8        6.76       55.56     92.44 o 
  -5   9   8     1110.03      907.95    175.41 o 
  -3   9   8      205.05      251.95     67.04 o 
  -1   9   8      173.36      227.94     79.50 o 
   1   9   8       84.10      258.16     71.96 o 
   3   9   8     7328.31     7560.17    332.08 o 
   5   9   8     2439.56     2564.91    184.80 o 
   7   9   8     1122.36     1294.03    154.33 o 
   9   9   8     2226.97     2441.23    271.71 o 
  11   9   8      574.92      368.94     79.20 o 
  13   9   8      402.58      282.55    184.17 o 
  15   9   8       72.42      -49.85    112.22 o 
  17   9   8      177.54      427.39    107.53 o 
  19   9   8      907.92     1083.24    198.68 o 
  21   9   8       21.89      278.94     98.94 o 
 -28  10   8     1565.94      967.52    202.50 o 
 -26  10   8      118.06      167.64    115.43 o 
 -24  10   8      334.18      102.10    116.31 o 
 -22  10   8      825.68     1131.33    168.25 o 
 -20  10   8       33.77      151.53     93.99 o 
 -18  10   8     3110.48     2963.78    409.20 o 
 -16  10   8       29.32      288.97     84.27 o 
 -14  10   8      104.15      208.93     67.60 o 
 -12  10   8      234.78      134.91     59.39 o 
 -10  10   8      760.78      477.33    121.04 o 
  -8  10   8     4790.21     5031.65    406.48 o 
  -6  10   8      242.01      203.72     68.21 o 
  -4  10   8     1475.81      881.91    199.82 o 
  -2  10   8     1098.03     1222.93    174.30 o 
   0  10   8      478.16      453.71    123.35 o 
   2  10   8      503.81      457.92    119.11 o 
   4  10   8      490.03      329.94    127.50 o 
   6  10   8      125.86      272.26     75.56 o 
   8  10   8      353.40      460.68     87.81 o 
  10  10   8      123.47      294.67    116.89 o 
  12  10   8     1140.38     1135.60    190.67 o 
  14  10   8      613.14      567.34    182.81 o 
  16  10   8       85.91      219.45    109.44 o 
 -21  11   8      740.29      546.61    147.13 o 
 -19  11   8      169.27      154.82     78.29 o 
 -17  11   8     1109.91      987.54    161.94 o 
 -15  11   8       19.40      -40.47    126.57 o 
 -13  11   8        0.37      214.72    135.96 o 
 -11  11   8       38.30      158.58     83.91 o 
  -9  11   8      497.48      498.16    101.35 o 
  -7  11   8      120.89       22.29    112.89 o 
  -5  11   8      959.63     1353.84    220.39 o 
  -3  11   8     1241.35     1002.26    153.71 o 
  -1  11   8      359.70      377.76    150.16 o 
   1  11   8       68.18      233.20     79.22 o 
   3  11   8      413.59      314.42    100.00 o 
   5  11   8      837.30      620.33    106.46 o 
   7  11   8      174.09      283.35    207.89 o 
   9  11   8      685.51      447.11    107.33 o 
  -8  12   8     1782.77     2083.55    281.54 o 
  -6  12   8        0.71      100.89     82.93 o 
  -4  12   8     1059.11      878.56    166.48 o 
 -45   1   9      899.31      692.77    222.50 o 
 -43   1   9      295.32       88.12    195.21 o 
 -41   1   9      503.32      409.86    107.75 o 
 -39   1   9     1641.19     1659.47    178.74 o 
 -37   1   9     6002.51     6653.34    360.19 o 
 -35   1   9      313.64      263.99     65.11 o 
 -33   1   9     2822.97     2712.54    183.47 o 
 -31   1   9        3.87       62.12     32.39 o 
 -29   1   9    17587.05    18392.47    373.63 o 
 -27   1   9     1560.24     1335.20    115.51 o 
 -25   1   9    16250.68    15982.71    278.66 o 
 -23   1   9        0.41       37.76     53.28 o 
 -21   1   9      537.19      339.09     45.35 o 
 -19   1   9     5688.35     5637.03    161.93 o 
 -17   1   9     1598.62     1569.44     95.76 o 
 -15   1   9       47.71       99.73     32.25 o 
 -13   1   9     3822.72     4339.07    168.08 o 
 -11   1   9      157.61      253.80     39.36 o 
  -9   1   9     1657.77     2028.41     92.42 o 
  -7   1   9        5.54      185.49     47.93 o 
  -5   1   9     4215.81     4683.47    111.42 o 
  -3   1   9     3287.33     2900.22    114.02 o 
  -1   1   9      624.16      373.21     55.71 o 
   1   1   9    13435.12    12891.88    200.30 o 
   3   1   9     1096.21     1384.39     67.32 o 
   5   1   9      888.15      972.65     69.92 o 
   7   1   9     8544.76     8432.93    197.45 o 
   9   1   9    13744.77    13763.21    183.29 o 
  11   1   9     1710.03     1462.05    120.50 o 
  13   1   9      444.49      274.74     44.19 o 
  15   1   9      186.92      165.24     39.79 o 
  17   1   9      796.44     1115.48    103.33 o 
  19   1   9      614.75      609.65     94.65 o 
  21   1   9     4207.38     3944.16    194.21 o 
  23   1   9      937.28      660.04    116.24 o 
  25   1   9        0.76       71.04     69.77 o 
  27   1   9       33.13      221.43     87.77 o 
  29   1   9     1171.38      864.97    168.10 o 
  31   1   9      143.00      256.72    190.85 o 
 -44   2   9       63.65       62.76    194.70 o 
 -42   2   9        0.20      203.70     79.76 o 
 -40   2   9      464.43      401.65    105.85 o 
 -38   2   9      989.57      720.83    145.67 o 
 -36   2   9      214.17      237.84     55.54 o 
 -34   2   9     1451.69     1257.07    161.63 o 
 -32   2   9      145.03      246.97     66.68 o 
 -30   2   9     1306.33     1389.27    177.83 o 
 -28   2   9      248.94      260.54     72.75 o 
 -26   2   9    11237.09    10925.52    227.57 o 
 -24   2   9     4697.27     5039.59    187.79 o 
 -22   2   9       61.43       74.90     36.89 o 
 -20   2   9     1095.67     1235.94     82.77 o 
 -18   2   9     6589.64     6419.43    149.84 o 
 -16   2   9     2868.59     2954.29     98.05 o 
 -14   2   9     1981.99     2177.79     96.85 o 
 -12   2   9      745.10      860.78     50.86 o 
 -10   2   9     1859.57     1760.19     81.40 o 
  -8   2   9     2951.43     2775.40    111.25 o 
  -6   2   9     5073.23     5388.82    142.63 o 
  -4   2   9     2956.46     2886.90    117.94 o 
  -2   2   9     3927.68     4513.89    173.92 o 
   0   2   9      102.68      183.82     31.64 o 
   2   2   9      777.86      880.54     60.31 o 
   4   2   9        3.62      176.23     49.60 o 
   6   2   9     3954.12     4204.47    119.74 o 
   8   2   9     1461.53     1588.48    102.75 o 
  10   2   9       64.02      127.88     34.63 o 
  12   2   9       73.71       76.61     68.90 o 
  14   2   9     7527.43     7743.13    206.11 o 
  16   2   9     2879.16     2846.88    255.12 o 
  18   2   9      457.52      385.16     98.39 o 
  20   2   9      371.91      250.67     90.25 o 
  22   2   9      833.81      761.72    127.52 o 
  24   2   9      469.66      321.81     85.87 o 
  26   2   9      812.12      453.66     94.39 o 
  28   2   9      148.80      160.79     95.43 o 
  30   2   9        0.81       89.95     99.74 o 
  32   2   9      191.71      292.03    129.75 o 
 -43   3   9      205.09      142.51     85.85 o 
 -41   3   9     1626.10     1450.19    232.31 o 
 -39   3   9     1543.05      883.25    272.52 o 
 -37   3   9     6876.23     7204.20    411.84 o 
 -35   3   9       15.33      132.66     92.38 o 
 -33   3   9     2027.51     2006.57    190.84 o 
 -31   3   9      663.39      582.54    130.14 o 
 -29   3   9     5193.12     5430.73    286.35 o 
 -27   3   9     4408.39     3955.79    223.96 o 
 -25   3   9     5190.38     5013.91    143.51 o 
 -23   3   9      117.15      164.45     42.08 o 
 -21   3   9    10531.21    10056.94    190.13 o 
 -19   3   9       55.28      191.35     38.41 o 
 -17   3   9     5123.30     5289.54    141.05 o 
 -15   3   9      644.16      451.74     57.86 o 
 -13   3   9      356.15      421.65     49.59 o 
 -11   3   9     2993.21     2910.57     92.09 o 
  -9   3   9      327.82      329.27     51.47 o 
  -7   3   9     6564.41     6587.73    166.64 o 
  -5   3   9     2816.31     3026.88    121.03 o 
  -3   3   9       84.31      106.74     74.83 o 
  -1   3   9    12671.34    12130.58    208.49 o 
   1   3   9     2561.63     2466.22     95.20 o 
   3   3   9     3889.77     3744.43    111.33 o 
   5   3   9     7060.98     6923.30    170.63 o 
   7   3   9     2901.70     2679.68    146.74 o 
   9   3   9    14530.27    14754.64    253.93 o 
  11   3   9      171.65      233.79     63.09 o 
  13   3   9     3417.29     3159.04    224.15 o 
  15   3   9       62.57      141.50    118.66 o 
  17   3   9      176.35       48.95     63.33 o 
  19   3   9     1317.55     1167.40    132.64 o 
  21   3   9      123.45      132.92     55.18 o 
  23   3   9        0.26       86.79     64.38 o 
  25   3   9     1126.54     1184.95    173.01 o 
  27   3   9      762.84      599.00    142.36 o 
  29   3   9     2036.02     2050.91    365.24 o 
  31   3   9      560.02      497.31    143.03 o 
 -42   4   9      204.26      239.46     90.47 o 
 -40   4   9      357.39      359.83     99.99 o 
 -38   4   9      403.89      359.03     82.79 o 
 -36   4   9     7676.29     7803.41    368.68 o 
 -34   4   9     1884.42     1689.93    168.66 o 
 -32   4   9    12817.54    13460.33    411.00 o 
 -30   4   9       18.98      126.80     69.27 o 
 -28   4   9      236.89       90.06    100.62 o 
 -26   4   9     4150.38     4077.80    233.20 o 
 -24   4   9      729.82      713.55     81.40 o 
 -22   4   9     8906.18     8683.61    186.14 o 
 -20   4   9      104.97      163.08     68.67 o 
 -18   4   9     2412.40     2177.67    104.03 o 
 -16   4   9     3909.18     4033.84    158.92 o 
 -14   4   9     6574.18     6288.22    159.90 o 
 -12   4   9     4396.55     4615.38    130.82 o 
 -10   4   9      113.58      249.04     41.28 o 
  -8   4   9      948.44      770.97     73.55 o 
  -6   4   9     4152.16     4011.36    127.02 o 
  -4   4   9     2913.57     2713.03    125.69 o 
  -2   4   9     1715.93     1651.99    107.31 o 
   0   4   9     9410.87     8895.66    259.54 o 
   2   4   9     1039.34      965.35     70.85 o 
   4   4   9    10956.90    10855.82    204.64 o 
   6   4   9    10122.15     9490.63    183.00 o 
   8   4   9      536.56      602.50     51.74 o 
  10   4   9     1452.02     1935.95    162.80 o 
  12   4   9      639.08      599.65    112.78 o 
  14   4   9      809.14      953.11    137.31 o 
  16   4   9     1700.80     1782.21    164.20 o 
  18   4   9      233.76      289.13     88.07 o 
  20   4   9     2867.46     2704.20    213.50 o 
  22   4   9      256.85      405.37     90.98 o 
  24   4   9      934.42      942.58    181.22 o 
  26   4   9     3707.36     3604.52    292.95 o 
  28   4   9     1296.43      968.75    185.46 o 
  30   4   9      659.97      597.38    140.35 o 
 -41   5   9      583.60      653.18    141.10 o 
 -39   5   9      184.57      289.59     86.64 o 
 -37   5   9       65.39      163.82    103.97 o 
 -35   5   9     2184.42     2463.63    267.98 o 
 -33   5   9      340.94      246.55     68.99 o 
 -31   5   9     1780.47     2246.88    196.13 o 
 -29   5   9    18729.64    19269.27    553.53 o 
 -27   5   9      175.65      185.70     80.25 o 
 -25   5   9    14215.00    14692.36    591.99 o 
 -23   5   9     1491.86     1483.56    108.83 o 
 -21   5   9    14405.25    14077.26    298.26 o 
 -19   5   9     5669.36     5639.55    162.26 o 
 -17   5   9      667.88      717.32     66.31 o 
 -15   5   9     4655.65     4624.33    179.35 o 
 -13   5   9    18522.26    18288.21    376.37 o 
 -11   5   9     1450.64     1382.71    113.32 o 
  -9   5   9     6191.27     5977.08    210.00 o 
  -7   5   9      763.48      518.31     91.84 o 
  -5   5   9     2153.49     2186.86    111.73 o 
  -3   5   9    26076.20    25997.19    414.42 o 
  -1   5   9     5092.78     4578.50    183.85 o 
   1   5   9    11586.66    11711.06    244.13 o 
   3   5   9       11.99       48.81     42.13 o 
   5   5   9      556.74      449.01     57.30 o 
   7   5   9     6430.45     6674.64    193.41 o 
   9   5   9       55.68      108.56     33.29 o 
  11   5   9     3976.15     3517.12    224.40 o 
  13   5   9     1996.40     1999.12    185.65 o 
  15   5   9        7.27       85.11    109.24 o 
  17   5   9     1797.97     1752.25    338.37 o 
  19   5   9      459.43      558.18    106.94 o 
  21   5   9     4992.51     4709.44    493.56 o 
  23   5   9     2415.15     3159.50    406.36 o 
  25   5   9     1501.31     1557.00    225.94 o 
  27   5   9        3.42      244.97     99.12 o 
  29   5   9      567.14      364.88    103.72 o 
 -40   6   9     1452.31     2009.03   3281.60 o 
 -38   6   9      308.21       33.35    135.99 o 
 -36   6   9      358.38      246.49    100.01 o 
 -34   6   9       71.11       45.79    106.24 o 
 -32   6   9      242.72      279.31     89.63 o 
 -30   6   9      499.86      603.65    133.30 o 
 -28   6   9     1894.85     2043.25    220.75 o 
 -26   6   9       66.98      260.68     91.66 o 
 -24   6   9    14427.73    14258.95    296.07 o 
 -22   6   9     1916.52     1938.98    150.28 o 
 -20   6   9      973.91     1176.61    129.79 o 
 -18   6   9     2534.55     2638.41    157.62 o 
 -16   6   9      928.16      772.11     80.98 o 
 -14   6   9      535.77      421.68     80.93 o 
 -12   6   9    10183.06    10380.54    310.47 o 
 -10   6   9    16193.96    15929.04    320.44 o 
  -8   6   9    24056.72    23574.04    468.64 o 
  -6   6   9     2654.33     2841.44    129.69 o 
  -4   6   9     9003.56     9003.87    282.94 o 
  -2   6   9    17902.18    18181.97    378.66 o 
   0   6   9       90.16       99.81     88.94 o 
   2   6   9     5703.49     6020.15    186.35 o 
   4   6   9      275.14      160.22    106.82 o 
   6   6   9      557.38      470.69     70.51 o 
   8   6   9      963.61     1020.29     94.84 o 
  10   6   9       81.38        1.01     93.44 o 
  12   6   9     8606.65     8724.95    465.30 o 
  14   6   9      284.20      377.04    119.18 o 
  16   6   9     9918.81    10124.05    512.80 o 
  18   6   9     1781.79     2017.67    257.41 o 
  20   6   9     1472.22     1680.42    212.58 o 
  22   6   9     2266.73     2852.10    348.24 o 
  24   6   9       37.64       41.61    119.47 o 
  26   6   9      306.29      193.96    210.54 o 
 -37   7   9     4809.82     5852.01    372.83 o 
 -35   7   9       49.24      130.73    249.06 o 
 -33   7   9     1649.97     1712.71    238.86 o 
 -31   7   9      134.68      407.09    104.42 o 
 -29   7   9       32.29      275.42     86.33 o 
 -27   7   9     6571.97     6247.16    364.46 o 
 -25   7   9     1201.57      967.70    123.67 o 
 -23   7   9     9598.89     9086.14    258.74 o 
 -21   7   9      278.71      323.80     66.77 o 
 -19   7   9       55.29       51.71     53.11 o 
 -17   7   9     3795.59     3937.71    201.85 o 
 -15   7   9     6682.01     6375.68    270.66 o 
 -13   7   9        6.04      154.61     86.71 o 
 -11   7   9    11440.16    10825.65    265.63 o 
  -9   7   9     1074.85     1172.57    115.54 o 
  -7   7   9     6243.14     6298.87    252.99 o 
  -5   7   9    14231.75    14117.95    325.86 o 
  -3   7   9     1551.80     1562.37    148.27 o 
  -1   7   9     5262.35     5490.66    241.39 o 
   1   7   9      764.05      458.86     76.87 o 
   3   7   9     1472.86     1093.74    102.71 o 
   5   7   9      161.81       70.67     91.15 o 
   7   7   9     1509.62     1341.51    126.76 o 
   9   7   9    11207.18    11591.06    544.87 o 
  11   7   9     1423.56     1243.78    153.33 o 
  13   7   9     7870.56     8315.29    444.51 o 
  15   7   9     4647.80     4452.43    379.67 o 
  17   7   9      480.27      484.81    124.32 o 
  19   7   9      561.31      449.22    145.07 o 
  21   7   9      797.70      782.35    121.06 o 
  23   7   9       99.98      179.78    139.41 o 
 -34   8   9        1.17       31.91    115.06 o 
 -32   8   9     4081.81     4844.03    490.76 o 
 -30   8   9      276.43      266.49    220.20 o 
 -28   8   9     5464.65     5730.51    271.33 o 
 -26   8   9      134.63      287.12    133.13 o 
 -24   8   9     4181.92     3718.13    280.84 o 
 -22   8   9       55.64       75.40     59.60 o 
 -20   8   9      428.78      450.81    123.46 o 
 -18   8   9        6.49      130.27     54.27 o 
 -16   8   9      335.06      294.67     67.01 o 
 -14   8   9      650.12      625.73     98.98 o 
 -12   8   9     5014.58     5299.35    219.73 o 
 -10   8   9       61.42       53.13     45.02 o 
  -8   8   9    13604.58    13927.26    292.51 o 
  -6   8   9      586.36      646.28     88.24 o 
  -4   8   9    13427.65    13385.44    358.95 o 
  -2   8   9      122.37      181.78     60.42 o 
   0   8   9     5135.77     4876.68    202.04 o 
   2   8   9     2026.30     1987.05    159.11 o 
   4   8   9     5487.29     5532.30    283.64 o 
   6   8   9     2735.54     2981.31    188.51 o 
   8   8   9     2628.32     2898.11    184.32 o 
  10   8   9     2080.46     2163.39    193.43 o 
  12   8   9     1474.95     1557.49    285.26 o 
  14   8   9      219.81      195.03    109.57 o 
  16   8   9      344.06      310.41    108.97 o 
  18   8   9      553.13      246.48    167.43 o 
  20   8   9      427.59      474.48    149.21 o 
  22   8   9      548.14      364.19    114.75 o 
 -31   9   9     4583.95     5062.68    367.35 o 
 -29   9   9     9943.25     9956.56    574.84 o 
 -27   9   9     1706.48     1087.36    184.92 o 
 -25   9   9     4913.15     5024.07    463.16 o 
 -23   9   9      216.90      249.31    129.90 o 
 -21   9   9      113.27      268.66    149.31 o 
 -19   9   9     2567.17     2561.32    246.54 o 
 -17   9   9      172.48      269.93     65.22 o 
 -15   9   9    11054.76    11140.50    433.04 o 
 -13   9   9     1000.74     1075.57    134.14 o 
 -11   9   9     3833.11     4191.82    275.83 o 
  -9   9   9     4573.94     4793.65    286.68 o 
  -7   9   9      834.78      805.83    113.31 o 
  -5   9   9      383.05      308.42     93.61 o 
  -3   9   9     1685.50     1774.74    161.47 o 
  -1   9   9       21.02      176.83     61.45 o 
   1   9   9     3515.61     3601.32    240.04 o 
   3   9   9     5943.69     6074.03    262.49 o 
   5   9   9     6421.70     7007.19    291.80 o 
   7   9   9     1232.29     1681.10    278.04 o 
   9   9   9      114.25      181.32     72.75 o 
  11   9   9       39.72      335.27    120.12 o 
  13   9   9      191.82      391.81    117.21 o 
  15   9   9      149.31      394.53    113.04 o 
  17   9   9     4377.58     4532.20    326.99 o 
 -26  10   9     4035.67     4442.60    356.38 o 
 -24  10   9     5769.51     6559.72    409.49 o 
 -22  10   9     3058.63     3126.05    393.36 o 
 -20  10   9     1420.57     1866.46    195.55 o 
 -18  10   9      576.57      405.90     97.53 o 
 -16  10   9     2640.69     2859.32    302.55 o 
 -14  10   9       44.71      143.25     68.33 o 
 -12  10   9     1054.24      914.91    247.67 o 
 -10  10   9       13.91      156.07     83.35 o 
  -8  10   9     5891.98     6454.68    293.73 o 
  -6  10   9       26.87      107.30     91.49 o 
  -4  10   9     7767.65     8411.93    355.53 o 
  -2  10   9     3196.52     3198.66    249.99 o 
   0  10   9     4824.86     5101.25    287.91 o 
   2  10   9     5104.24     5053.96    215.77 o 
   4  10   9      703.58      748.29    158.68 o 
   6  10   9      125.90      209.53     90.12 o 
   8  10   9       29.00      116.24    145.17 o 
  10  10   9       19.65       61.49    126.20 o 
  12  10   9     4309.96     4412.22    316.48 o 
 -19  11   9      519.20      525.16    123.64 o 
 -17  11   9      323.53      122.51    131.12 o 
 -15  11   9     1301.41     1528.17    225.17 o 
 -13  11   9        5.35       87.41     97.84 o 
 -11  11   9     1357.46     1336.01    230.82 o 
  -9  11   9      741.87      434.64    102.52 o 
  -7  11   9     9731.45    10011.45    499.79 o 
  -5  11   9     5160.63     5116.37    322.90 o 
  -3  11   9     8218.67     9229.77    497.70 o 
  -1  11   9      808.70      728.98    138.54 o 
   1  11   9     1581.72     1278.40    218.18 o 
   3  11   9      140.71      278.77     65.49 o 
   5  11   9      357.35      293.87    112.36 o 
 -44   0  10      206.29      123.48    145.77 o 
 -42   0  10      160.14      221.85    184.96 o 
 -40   0  10     1266.45     1671.83    510.05 o 
 -38   0  10      193.77      292.03    145.77 o 
 -36   0  10     1309.89     1374.70    165.34 o 
 -34   0  10     1293.61     1529.23    183.84 o 
 -32   0  10    19519.36    19324.22    471.60 o 
 -30   0  10    22601.55    23780.71   1159.38 o 
 -28   0  10    15779.74    16749.89    498.42 o 
 -26   0  10     3303.43     3215.38    250.88 o 
 -24   0  10      131.57      167.20     70.24 o 
 -22   0  10      797.87      716.86     91.93 o 
 -20   0  10      760.42      673.49     84.36 o 
 -18   0  10     2000.11     2110.49    178.22 o 
 -16   0  10    13004.37    13138.74    263.49 o 
 -14   0  10    22667.04    23517.32    499.94 o 
 -12   0  10     1007.80      983.36    160.85 o 
 -10   0  10    33354.48    33926.19    681.69 o 
  -8   0  10    10572.55    10861.20    350.05 o 
  -6   0  10     1853.26     1725.94    145.87 o 
  -4   0  10        7.59      193.11     68.96 o 
  -2   0  10       76.73      142.26     55.77 o 
   0   0  10      231.23      305.96     69.26 o 
   2   0  10    42453.14    43096.55   1080.37 o 
   4   0  10    56993.13    59169.98    815.37 o 
   6   0  10     6932.38     6644.15    216.72 o 
   8   0  10      106.08      163.09     60.63 o 
  10   0  10     1590.24     1824.01    184.82 o 
  12   0  10    10438.50    10943.35    496.01 o 
  14   0  10    17908.11    18185.68    539.12 o 
  16   0  10      464.03      486.02    118.78 o 
  18   0  10    25994.82    28147.41    663.69 o 
  20   0  10     1590.39     1501.93    441.10 o 
  22   0  10     6161.44     6800.21    341.99 o 
  24   0  10     9372.06     9345.58    608.17 o 
  26   0  10     8775.83     8718.30    635.07 o 
  28   0  10      246.57      570.26    210.84 o 
  30   0  10       64.65      472.14    259.00 o 
 -43   1  10     1508.58     1632.09    309.42 o 
 -41   1  10      263.55      213.02    103.07 o 
 -39   1  10     5116.44     5643.37    314.35 o 
 -37   1  10       42.02       55.71     93.37 o 
 -35   1  10     5200.91     5825.42    412.31 o 
 -33   1  10      400.06      309.34     58.26 o 
 -31   1  10     7797.94     8264.16    224.32 o 
 -29   1  10      218.05      201.78     47.94 o 
 -27   1  10     4975.48     4854.21    204.54 o 
 -25   1  10      200.20      198.40     86.73 o 
 -23   1  10     3593.47     3686.95    155.73 o 
 -21   1  10       14.05      174.00     34.88 o 
 -19   1  10    23288.98    23240.53    371.71 o 
 -17   1  10     1955.67     1913.73    119.04 o 
 -15   1  10     4961.02     4745.00    133.32 o 
 -13   1  10     1044.01     1063.85     68.53 o 
 -11   1  10     2948.78     2639.65    104.21 o 
  -9   1  10      479.39      448.82     48.78 o 
  -7   1  10    35868.33    37451.66    526.90 o 
  -5   1  10      141.87      296.93     44.46 o 
  -3   1  10    32376.20    32639.10    466.82 o 
  -1   1  10       84.60      147.75     32.56 o 
   1   1  10     2418.26     2025.74    141.54 o 
   3   1  10     1042.99     1257.12     83.36 o 
   5   1  10     4496.88     4534.75    172.87 o 
   7   1  10     2733.65     2678.12    120.79 o 
   9   1  10      769.98      606.89     60.31 o 
  11   1  10     4272.29     4212.22    151.82 o 
  13   1  10    12107.60    12232.19    275.05 o 
  15   1  10     6200.02     6750.33    224.36 o 
  17   1  10    39128.67    40922.99    789.27 o 
  19   1  10     2492.69     2512.70    161.28 o 
  21   1  10     4116.17     4121.48    232.79 o 
  23   1  10      384.55      351.63    105.31 o 
  25   1  10     3304.45     3528.73    350.59 o 
  27   1  10      506.01      828.91    254.21 o 
  29   1  10      298.67      433.41    174.70 o 
 -44   2  10      312.37      147.27    142.05 o 
 -42   2  10     2454.31     2617.40    454.33 o 
 -40   2  10     4425.02     4840.60    255.23 o 
 -38   2  10     4154.04     4396.90    414.32 o 
 -36   2  10     9314.89     8985.19    490.45 o 
 -34   2  10       23.89       96.13     74.06 o 
 -32   2  10       13.96       33.95     53.04 o 
 -30   2  10      523.15      230.55     87.71 o 
 -28   2  10     4507.31     4197.19    179.49 o 
 -26   2  10     4325.16     4211.07    181.86 o 
 -24   2  10    15150.62    15497.82    318.66 o 
 -22   2  10    14256.73    14604.96    281.57 o 
 -20   2  10    16228.11    16389.13    282.03 o 
 -18   2  10     6675.64     6648.91    154.96 o 
 -16   2  10     2739.88     2893.95    137.95 o 
 -14   2  10     6685.04     6911.82    174.22 o 
 -12   2  10     4294.08     4123.32    122.23 o 
 -10   2  10     8060.99     7747.82    177.48 o 
  -8   2  10     8817.80     8783.42    268.77 o 
  -6   2  10    23655.10    23259.00    355.52 o 
  -4   2  10    22348.79    22407.93    339.99 o 
  -2   2  10    27875.84    28374.63    399.73 o 
   0   2  10     1124.38     1116.30     76.81 o 
   2   2  10     1301.95     1319.40     87.43 o 
   4   2  10     8128.55     8191.11    176.76 o 
   6   2  10       74.72      169.86     55.62 o 
   8   2  10     3554.25     3585.98    149.10 o 
  10   2  10     6632.04     6823.10    196.14 o 
  12   2  10    18648.17    20184.26    415.77 o 
  14   2  10    16829.01    17602.78    349.01 o 
  16   2  10    16959.65    17628.54    349.24 o 
  18   2  10     6871.41     6596.26    310.88 o 
  20   2  10      906.46     1030.76    166.81 o 
  22   2  10     1020.70     1131.38    167.36 o 
  24   2  10      377.46      394.88    113.92 o 
  26   2  10     3702.88     3960.40    360.78 o 
  28   2  10     1531.93     1611.08    459.59 o 
 -43   3  10     2389.15     2262.24    297.29 o 
 -41   3  10      155.32       94.36     92.00 o 
 -39   3  10     3631.58     3762.41    352.00 o 
 -37   3  10      380.73      300.00     76.55 o 
 -35   3  10      741.57     1090.17    176.08 o 
 -33   3  10      812.01      593.67    101.30 o 
 -31   3  10     7353.85     8341.09    287.53 o 
 -29   3  10      417.26      256.92    118.07 o 
 -27   3  10    18966.30    19866.12    382.94 o 
 -25   3  10     2119.13     2003.00    121.95 o 
 -23   3  10    11016.39    11056.64    243.52 o 
 -21   3  10     1251.81     1130.16     98.89 o 
 -19   3  10      142.06      164.51     44.33 o 
 -17   3  10      618.41      490.50     48.18 o 
 -15   3  10     2685.80     2474.65    139.49 o 
 -13   3  10     1385.54     1425.66    103.81 o 
 -11   3  10    16597.10    16171.78    219.21 o 
  -9   3  10      448.42      616.07     57.00 o 
  -7   3  10    16624.38    17177.42    225.62 o 
  -5   3  10      147.28      160.85     52.33 o 
  -3   3  10    32164.14    33381.52    363.63 o 
  -1   3  10     7916.42     7832.06    195.62 o 
   1   3  10     6403.46     5904.85    250.63 o 
   3   3  10     4493.26     4370.29    172.35 o 
   5   3  10     1810.08     1791.36    118.26 o 
   7   3  10     1957.79     1796.89    117.92 o 
   9   3  10     9532.28    10740.04    467.00 o 
  11   3  10     4313.75     4106.07    212.86 o 
  13   3  10     3586.96     3929.33    280.42 o 
  15   3  10     1738.95     2080.74    178.43 o 
  17   3  10     6997.84     7317.74    264.18 o 
  19   3  10     4942.12     4725.11    306.94 o 
  21   3  10     3408.23     3201.16    260.32 o 
  23   3  10      303.07      199.40     72.22 o 
  25   3  10      760.23      446.94    101.10 o 
  27   3  10      291.58      345.04    120.17 o 
  29   3  10     2124.19     2319.04    377.54 o 
 -42   4  10       24.43      207.80     90.67 o 
 -40   4  10      132.54      172.33     85.25 o 
 -38   4  10     1071.04      634.45    182.86 o 
 -36   4  10     5071.40     5224.09    291.56 o 
 -34   4  10     7237.72     8095.94    374.47 o 
 -32   4  10     7527.79     7149.82    328.74 o 
 -30   4  10     9871.38    10109.04    437.18 o 
 -28   4  10     1056.19     1281.19    164.38 o 
 -26   4  10       48.45       46.34    147.68 o 
 -24   4  10      761.71      844.68     91.02 o 
 -22   4  10     3800.64     3353.75    213.42 o 
 -20   4  10     2167.93     2225.22    132.69 o 
 -18   4  10     9952.20     9750.82    242.76 o 
 -16   4  10       59.15      133.34     39.75 o 
 -14   4  10    12142.17    11912.51    229.65 o 
 -12   4  10    25214.40    25333.80    434.75 o 
 -10   4  10     4099.06     4292.76    176.34 o 
  -8   4  10     4564.12     4664.69    178.07 o 
  -6   4  10     1367.91     1294.44    110.24 o 
  -4   4  10      669.64      640.77     62.49 o 
  -2   4  10     6940.76     6672.38    154.77 o 
   0   4  10     2170.96     2296.88    122.58 o 
   2   4  10    26662.77    26671.29    472.77 o 
   4   4  10    20287.50    19868.50    377.34 o 
   6   4  10    23834.98    25008.83    488.63 o 
   8   4  10     2478.18     2231.98    134.49 o 
  10   4  10      546.41      450.44     64.47 o 
  12   4  10      640.75      462.66     89.06 o 
  14   4  10      278.70      484.85    100.98 o 
  16   4  10      509.84      326.27     87.49 o 
  18   4  10     1670.87     2002.08    215.05 o 
  20   4  10      312.50      266.67     81.03 o 
  22   4  10     2960.90     3310.78    284.87 o 
  24   4  10     1917.75     1886.60    267.04 o 
  26   4  10     2733.95     2569.97    269.35 o 
  28   4  10      188.50      409.63    204.43 o 
 -39   5  10     2798.40     2838.68    287.61 o 
 -37   5  10     2994.45     2845.76    292.37 o 
 -35   5  10     2652.28     2821.12    294.55 o 
 -33   5  10      393.59      416.00     93.52 o 
 -31   5  10    15317.11    16212.39    780.60 o 
 -29   5  10     1854.83     1846.63    203.41 o 
 -27   5  10     3329.94     3591.15    298.70 o 
 -25   5  10      468.66      465.39     76.73 o 
 -23   5  10      786.13      915.32    137.69 o 
 -21   5  10      101.98      169.42     52.33 o 
 -19   5  10     1617.36     1523.96    103.65 o 
 -17   5  10     2057.27     2162.26    129.17 o 
 -15   5  10     3862.82     3752.05    290.90 o 
 -13   5  10     1530.51     1449.63    139.17 o 
 -11   5  10    18362.94    18532.09    356.40 o 
  -9   5  10     4636.69     4270.17    174.08 o 
  -7   5  10     6511.25     6534.13    199.45 o 
  -5   5  10     2451.43     2375.00    115.98 o 
  -3   5  10       69.03      104.34     54.04 o 
  -1   5  10       53.47       86.50     42.09 o 
   1   5  10     2804.90     2957.32    160.94 o 
   3   5  10     4003.55     3752.48    176.20 o 
   5   5  10    11140.85    11834.62    275.84 o 
   7   5  10        4.34       81.81     74.69 o 
   9   5  10    10615.96    10484.67    255.29 o 
  11   5  10     5726.08     5560.94    300.30 o 
  13   5  10      506.23      728.18    152.37 o 
  15   5  10     2095.16     1982.30    208.90 o 
  17   5  10      785.01      903.96    194.27 o 
  19   5  10       48.46      205.39    212.83 o 
  21   5  10     5919.39     6361.19    300.67 o 
  23   5  10      273.26      404.54    132.78 o 
  25   5  10     4738.34     5355.94    635.94 o 
 -38   6  10     3150.99     3208.35    398.52 o 
 -36   6  10     1219.60      948.82    233.03 o 
 -34   6  10      108.27      136.67    106.67 o 
 -32   6  10     2248.29     2114.95    250.17 o 
 -30   6  10      676.32      507.54    124.74 o 
 -28   6  10       13.32       56.33     75.97 o 
 -26   6  10      617.78      756.35     98.86 o 
 -24   6  10     2851.10     2551.05    194.06 o 
 -22   6  10     1043.97     1006.81    117.26 o 
 -20   6  10     3683.37     3603.66    211.60 o 
 -18   6  10       80.40      147.09     60.49 o 
 -16   6  10     6490.37     6544.02    224.72 o 
 -14   6  10     8019.55     7811.70    259.55 o 
 -12   6  10     3434.33     3398.69    189.08 o 
 -10   6  10    20018.57    19989.95    429.74 o 
  -8   6  10     1130.37     1344.17    123.86 o 
  -6   6  10     2694.23     2555.02    160.42 o 
  -4   6  10     3986.77     4009.33    186.40 o 
  -2   6  10       17.37      196.03     58.50 o 
   0   6  10      600.87      554.61     77.75 o 
   2   6  10      164.35       99.63     48.09 o 
   4   6  10     1047.14      915.87    153.76 o 
   6   6  10     2188.00     2279.60    150.36 o 
   8   6  10      152.70      214.36    109.02 o 
  10   6  10    15245.91    15526.25    580.90 o 
  12   6  10     1277.32     1453.26    199.35 o 
  14   6  10     6309.53     6738.84    386.88 o 
  16   6  10     1156.04     1204.50    237.79 o 
  18   6  10      189.87       91.30    222.85 o 
  20   6  10      361.66      273.95    104.91 o 
  22   6  10      699.04      405.28    153.38 o 
  24   6  10       39.16      223.15    231.14 o 
 -35   7  10      744.39      350.33    222.30 o 
 -33   7  10     1001.46      747.36    200.66 o 
 -31   7  10      260.95      191.15    173.01 o 
 -29   7  10     2087.85     2160.38    250.85 o 
 -27   7  10      892.34      827.23    200.26 o 
 -25   7  10     4564.26     4457.27    333.77 o 
 -23   7  10    15419.46    15252.49    535.68 o 
 -21   7  10       45.64       32.83     98.07 o 
 -19   7  10      507.61      484.46     86.39 o 
 -17   7  10     1277.47     1188.07    167.76 o 
 -15   7  10      298.36      179.64     80.02 o 
 -13   7  10      642.20      484.19     75.53 o 
 -11   7  10     9460.18     9169.68    235.07 o 
  -9   7  10      449.99      471.45     73.52 o 
  -7   7  10      261.17      258.25     59.45 o 
  -5   7  10      376.71      259.75     64.86 o 
  -3   7  10     6781.69     7253.21    266.03 o 
  -1   7  10     4690.65     4478.68    247.60 o 
   1   7  10     4850.52     4428.99    251.47 o 
   3   7  10      445.70      206.94    133.46 o 
   5   7  10     1676.22     1494.31    127.29 o 
   7   7  10      754.00      601.11     85.07 o 
   9   7  10     1806.80     1604.55    136.65 o 
  11   7  10      106.68      103.26     98.48 o 
  13   7  10     5354.45     5607.01    359.81 o 
  15   7  10     2534.72     2818.32    311.11 o 
  17   7  10     1977.56     2150.69    260.52 o 
  19   7  10     2169.86     2053.39    265.08 o 
  21   7  10     1042.88      594.32    147.72 o 
 -32   8  10     2193.29     1971.20    283.53 o 
 -30   8  10      152.73      187.92    110.04 o 
 -28   8  10     2242.94     2033.33    242.65 o 
 -26   8  10      555.29     1125.12    197.92 o 
 -24   8  10      709.54      550.92    122.35 o 
 -22   8  10     2676.43     2494.42    267.10 o 
 -20   8  10     1654.11     1567.85    143.57 o 
 -18   8  10     3074.87     2939.75    214.59 o 
 -16   8  10      177.20      215.03     72.20 o 
 -14   8  10     9132.26     9188.53    348.94 o 
 -12   8  10     1030.12      991.65    128.10 o 
 -10   8  10     1332.68     1210.79    191.63 o 
  -8   8  10     5493.12     5934.42    287.31 o 
  -6   8  10     2018.81     2003.20    182.36 o 
  -4   8  10     1773.62     1614.38    207.22 o 
  -2   8  10      215.98      323.42     70.77 o 
   0   8  10      677.80      775.48    127.91 o 
   2   8  10     4743.72     5035.62    399.93 o 
   4   8  10     1251.92     1030.34    127.94 o 
   6   8  10      503.11      379.86    105.27 o 
   8   8  10     2348.19     2135.66    238.34 o 
  10   8  10      605.85      737.82    169.87 o 
  12   8  10     2871.65     2396.77    277.53 o 
  14   8  10      282.78      297.07     97.77 o 
  16   8  10      170.68       81.39     98.48 o 
  18   8  10     2336.33     2130.61    381.80 o 
 -29   9  10      191.33      158.10    106.05 o 
 -27   9  10      341.09      489.07    142.98 o 
 -25   9  10     3438.37     3651.31    358.27 o 
 -23   9  10      669.82      568.58    111.59 o 
 -21   9  10     2731.91     2701.80    261.32 o 
 -19   9  10       50.90      217.71     77.86 o 
 -17   9  10      570.69      467.06    110.00 o 
 -15   9  10     1464.48     1665.27    184.94 o 
 -13   9  10      607.55      391.83     77.04 o 
 -11   9  10     7682.48     7775.89    400.56 o 
  -9   9  10      364.76      531.39    113.53 o 
  -7   9  10     1698.72     1390.79    148.40 o 
  -5   9  10      172.94      256.45     89.37 o 
  -3   9  10        4.43      124.88    114.09 o 
  -1   9  10     1350.72     1266.59    160.98 o 
   1   9  10     1021.24      755.58    118.73 o 
   3   9  10      859.08      749.61    143.32 o 
   5   9  10     2887.31     2898.78    255.32 o 
   7   9  10     3006.85     2775.26    300.55 o 
   9   9  10       99.69       97.56    117.33 o 
  11   9  10     5228.60     5552.40    371.66 o 
  13   9  10      150.37      141.80    133.17 o 
 -22  10  10     1672.83     1498.09    241.59 o 
 -20  10  10     1001.06     1201.25    232.13 o 
 -18  10  10      198.41      221.56     77.78 o 
 -16  10  10     1593.13     1663.12    199.55 o 
 -14  10  10       15.95       93.33    108.64 o 
 -12  10  10      100.65      185.06    101.28 o 
 -10  10  10      219.82      406.81    102.80 o 
  -8  10  10       43.98       56.87     73.92 o 
  -6  10  10     3638.28     3930.18    270.72 o 
  -4  10  10      142.00        7.74    115.60 o 
  -2  10  10       86.50       93.30    103.30 o 
   0  10  10       98.03       65.59     79.37 o 
   2  10  10     1016.29      822.51    151.25 o 
   4  10  10        2.06      121.75    131.13 o 
   6  10  10      778.88      542.41    231.18 o 
   8  10  10      488.79      392.15    111.57 o 
 -11  11  10       13.19      370.70    117.53 o 
  -9  11  10     2278.73     1857.22    227.17 o 
  -7  11  10      771.92      535.34    172.74 o 
  -5  11  10       37.20      146.96    112.30 o 
  -3  11  10     3161.04     2794.57    311.96 o 
 -43   1  11     1593.90      952.73    330.73 o 
 -41   1  11      389.50      272.78    124.20 o 
 -39   1  11      212.48      256.89    114.81 o 
 -37   1  11      556.14      449.94    112.56 o 
 -35   1  11     6168.85     6077.85    242.55 o 
 -33   1  11     3464.75     3387.63    176.05 o 
 -31   1  11     3910.51     3874.98    184.68 o 
 -29   1  11     2331.93     2270.00    143.89 o 
 -27   1  11     9798.04     9708.62    217.82 o 
 -25   1  11     7869.38     7647.57    194.27 o 
 -23   1  11     5927.08     6045.89    180.48 o 
 -21   1  11     1248.09     1343.76    127.06 o 
 -19   1  11     1287.94     1248.20     94.58 o 
 -17   1  11     1032.52      908.96     85.90 o 
 -15   1  11      480.31      393.68     76.31 o 
 -13   1  11       36.86      178.31     61.62 o 
 -11   1  11     1185.46     1190.30     96.51 o 
  -9   1  11       80.69       89.12     42.46 o 
  -7   1  11       31.19       66.65     75.60 o 
  -5   1  11      751.81      612.42     97.20 o 
  -3   1  11      163.93      259.77     53.47 o 
  -1   1  11    14673.31    14707.42    260.45 o 
   1   1  11     1803.04     1684.80    116.41 o 
   3   1  11     9292.51     8869.01    198.14 o 
   5   1  11       44.13      149.39     75.72 o 
   7   1  11     3336.66     3653.29    177.31 o 
   9   1  11     1743.88     1863.39    125.00 o 
  11   1  11     1226.79     1126.89     99.12 o 
  13   1  11     1320.23     1246.43    117.71 o 
  15   1  11      628.84      948.76    116.99 o 
  17   1  11        0.05      151.16     45.19 o 
  19   1  11     1341.69     1502.53    133.04 o 
  21   1  11       65.90      128.59     88.54 o 
  23   1  11        6.41      188.34    106.08 o 
  25   1  11      343.35      252.17    154.73 o 
  27   1  11     3497.98     3067.82    490.26 o 
 -42   2  11      643.51      342.36    138.40 o 
 -40   2  11       11.48      204.66     84.84 o 
 -38   2  11     1548.21     1640.32    270.61 o 
 -36   2  11      150.41      138.92    120.96 o 
 -34   2  11      227.64      273.53     76.07 o 
 -32   2  11       27.66       28.92     45.96 o 
 -30   2  11     1591.78     1603.58    146.42 o 
 -28   2  11     1583.44     1331.54    114.28 o 
 -26   2  11       45.59      141.67     50.77 o 
 -24   2  11     1760.05     1656.73    124.90 o 
 -22   2  11     5715.00     5868.54    264.87 o 
 -20   2  11      849.86      637.88     91.72 o 
 -18   2  11        9.13      147.18     55.45 o 
 -16   2  11        0.63        3.89     44.98 o 
 -14   2  11      352.58      301.80     47.58 o 
 -12   2  11     3315.70     3294.50    137.50 o 
 -10   2  11     2593.71     2434.84    113.60 o 
  -8   2  11     1555.48     1344.32    118.46 o 
  -6   2  11     2384.91     2322.32    110.93 o 
  -4   2  11      416.62      460.40     49.73 o 
  -2   2  11      403.06      318.95     85.11 o 
   0   2  11     1781.85     1865.95    113.04 o 
   2   2  11     1417.46     1601.59    146.61 o 
   4   2  11     3015.24     2768.63    161.99 o 
   6   2  11      454.25      438.98     95.51 o 
   8   2  11     1523.24     1241.32    127.00 o 
  10   2  11    13208.30    13029.66    279.34 o 
  12   2  11     3030.66     2754.29    150.68 o 
  14   2  11     5376.17     5623.46    256.60 o 
  16   2  11      857.42      524.74     99.95 o 
  18   2  11      457.67      362.07    142.10 o 
  20   2  11       58.97      117.55     59.64 o 
  22   2  11       16.77       69.55    189.39 o 
  24   2  11       57.03      161.79    107.33 o 
  26   2  11      154.97      182.78    125.89 o 
 -41   3  11     3223.85     3783.86    414.51 o 
 -39   3  11     1440.68     1497.53    217.91 o 
 -37   3  11       32.00       11.42    102.93 o 
 -35   3  11     5035.64     5270.49    326.90 o 
 -33   3  11      166.97      251.09     73.36 o 
 -31   3  11      373.70      537.38    128.33 o 
 -29   3  11      962.70      776.03    103.02 o 
 -27   3  11     6627.92     6827.34    220.05 o 
 -25   3  11     3786.30     3696.53    168.08 o 
 -23   3  11      248.60      215.83     44.09 o 
 -21   3  11      274.45      342.13     79.41 o 
 -19   3  11    19769.57    20373.56    411.84 o 
 -17   3  11    12699.71    12532.14    263.38 o 
 -15   3  11       83.89      167.82     50.23 o 
 -13   3  11     2983.14     2801.10    116.32 o 
 -11   3  11     1335.77     1211.34    109.77 o 
  -9   3  11    37238.79    37452.23    602.23 o 
  -7   3  11     2500.33     2362.44    115.19 o 
  -5   3  11      681.91      608.93     88.04 o 
  -3   3  11      402.35      415.81     55.12 o 
  -1   3  11     5072.44     4569.08    185.94 o 
   1   3  11    12834.25    13580.41    301.31 o 
   3   3  11     3221.49     3467.47    207.52 o 
   5   3  11     6514.19     6648.57    255.71 o 
   7   3  11     8940.26     8829.25    217.29 o 
   9   3  11       65.19      -17.40     70.78 o 
  11   3  11    11457.09    12163.81    239.90 o 
  13   3  11       67.55      107.97     49.56 o 
  15   3  11       81.10       -8.56     86.82 o 
  17   3  11      155.15      106.59     69.05 o 
  19   3  11        1.20      221.38     82.76 o 
  21   3  11        2.38       34.27     67.92 o 
  23   3  11       21.39       80.46    123.54 o 
  25   3  11       15.52      456.68    189.44 o 
 -40   4  11        5.09      130.93    151.49 o 
 -38   4  11      554.65      516.22    119.53 o 
 -36   4  11      920.07      892.67    202.16 o 
 -34   4  11     1143.98      915.22    174.71 o 
 -32   4  11     1517.38     1306.73    177.80 o 
 -30   4  11     2739.82     2937.60    220.21 o 
 -28   4  11      662.26      567.14     78.70 o 
 -26   4  11     3632.34     3400.37    174.87 o 
 -24   4  11     2282.83     2123.42    155.52 o 
 -22   4  11      652.35      606.45     77.41 o 
 -20   4  11        5.62      121.07     51.21 o 
 -18   4  11      914.66      788.34     84.04 o 
 -16   4  11     7431.40     7534.59    187.39 o 
 -14   4  11     8473.24     8587.65    224.55 o 
 -12   4  11     2418.55     2280.62    134.39 o 
 -10   4  11     2768.49     2548.39    151.44 o 
  -8   4  11     7500.89     7603.03    199.04 o 
  -6   4  11     1134.38      981.03    113.84 o 
  -4   4  11      957.41     1006.71    106.05 o 
  -2   4  11      423.03      450.57     83.62 o 
   0   4  11      840.46     1157.35    120.28 o 
   2   4  11     6252.49     6468.05    273.84 o 
   4   4  11       80.87      129.26     64.10 o 
   6   4  11     3794.67     3554.38    173.35 o 
   8   4  11     1001.52      984.74    138.08 o 
  10   4  11     2943.02     2707.82    148.16 o 
  12   4  11      343.53      470.59     99.82 o 
  14   4  11      177.40      185.22     71.39 o 
  16   4  11      319.54      357.74     97.06 o 
  18   4  11        6.85      344.82    126.74 o 
  20   4  11       16.94      -96.08     96.08 o 
  22   4  11      741.85      827.50    147.75 o 
  24   4  11      100.05      408.61    171.00 o 
 -39   5  11      233.85      142.79     97.43 o 
 -37   5  11      129.96      176.18    210.15 o 
 -35   5  11      143.08      127.50    117.10 o 
 -33   5  11     2806.65     3240.34    307.93 o 
 -31   5  11     2172.37     2227.27    316.46 o 
 -29   5  11      929.70     1116.93    183.59 o 
 -27   5  11     3125.57     3275.16    185.51 o 
 -25   5  11       12.24       61.29     65.82 o 
 -23   5  11       15.39       55.07    115.81 o 
 -21   5  11    12977.11    13005.12    289.87 o 
 -19   5  11       43.44       26.58     53.69 o 
 -17   5  11     4471.99     4727.09    231.50 o 
 -15   5  11     3132.24     3104.94    151.30 o 
 -13   5  11     1533.89     1531.85    137.12 o 
 -11   5  11    13066.46    13135.84    308.57 o 
  -9   5  11     1422.53     1138.31    110.31 o 
  -7   5  11     8221.47     7951.54    280.73 o 
  -5   5  11      345.94      204.62     80.78 o 
  -3   5  11     1017.60      932.60    110.01 o 
  -1   5  11    16876.50    16332.08    377.79 o 
   1   5  11     2758.82     2643.16    264.35 o 
   3   5  11     7640.64     7612.61    235.58 o 
   5   5  11     2962.88     2892.19    175.20 o 
   7   5  11      176.39      138.36     66.32 o 
   9   5  11     2902.55     2908.53    178.69 o 
  11   5  11       24.02      211.30    108.11 o 
  13   5  11      903.68      819.11    203.76 o 
  15   5  11      387.81      368.62    105.32 o 
  17   5  11       58.09      231.26    111.66 o 
  19   5  11     4163.07     4669.42    251.77 o 
  21   5  11     1006.82      814.35    160.14 o 
  23   5  11     1852.94     1951.66    336.99 o 
 -36   6  11     1551.88     1284.67    225.06 o 
 -34   6  11       36.30       89.06    150.49 o 
 -32   6  11     1094.66      606.10    125.60 o 
 -30   6  11       57.49      215.40    138.47 o 
 -28   6  11      570.39      474.37    117.46 o 
 -26   6  11     2225.32     2581.79    257.82 o 
 -24   6  11      560.84      659.51     96.84 o 
 -22   6  11     2821.11     2900.44    185.78 o 
 -20   6  11     6492.67     6565.15    289.42 o 
 -18   6  11     3195.35     3336.94    198.69 o 
 -16   6  11        5.78      137.18     70.23 o 
 -14   6  11     2510.51     2660.20    165.18 o 
 -12   6  11     7302.84     6702.71    247.24 o 
 -10   6  11    14596.86    14271.62    316.44 o 
  -8   6  11      241.79      186.34     62.79 o 
  -6   6  11    10256.29     9727.23    239.39 o 
  -4   6  11     2080.30     2162.20    156.92 o 
  -2   6  11     3677.84     4204.87    226.00 o 
   0   6  11     8444.10     8744.33    337.07 o 
   2   6  11      488.52      599.71     84.47 o 
   4   6  11     7012.94     6827.79    223.86 o 
   6   6  11      157.65      138.78     54.43 o 
   8   6  11     2564.27     2258.70    171.01 o 
  10   6  11      441.89       91.17    176.67 o 
  12   6  11        9.80      168.67    178.53 o 
  14   6  11     1257.93     1473.16    334.79 o 
  16   6  11     3402.67     4014.05    452.27 o 
  18   6  11     2601.52     2674.49    285.00 o 
  20   6  11     1776.15     1614.16    240.73 o 
 -33   7  11      693.85      236.89    146.44 o 
 -31   7  11     1466.25     1584.80    241.90 o 
 -29   7  11      617.26      469.98    139.29 o 
 -27   7  11      751.08      773.60    208.28 o 
 -25   7  11     6883.75     7083.03    294.05 o 
 -23   7  11       18.06      342.95     82.82 o 
 -21   7  11     4561.74     4424.50    355.31 o 
 -19   7  11     5015.09     4862.09    274.22 o 
 -17   7  11      276.25      296.03     59.39 o 
 -15   7  11     1553.61     1767.53    158.13 o 
 -13   7  11      806.99      612.04     97.62 o 
 -11   7  11       12.94      305.31     70.93 o 
  -9   7  11     7613.77     7734.65    222.07 o 
  -7   7  11      712.66      593.10    109.10 o 
  -5   7  11     3056.71     3769.29    237.90 o 
  -3   7  11     4121.80     4103.01    231.13 o 
  -1   7  11      208.67      221.71     58.55 o 
   1   7  11     1952.06     2024.74    174.87 o 
   3   7  11      351.63      197.65     60.95 o 
   5   7  11       14.25      114.44     65.49 o 
   7   7  11     3017.44     2869.53    245.53 o 
   9   7  11     1119.42      982.10    206.82 o 
  11   7  11     2988.38     3083.29    304.24 o 
  13   7  11     3038.74     3175.41    325.06 o 
  15   7  11     2008.57     2016.05    247.13 o 
  17   7  11     3363.65     3784.00    374.30 o 
 -30   8  11     7468.11     7185.76    440.68 o 
 -28   8  11      890.44      898.30    169.80 o 
 -26   8  11      405.53      539.45    109.52 o 
 -24   8  11     1943.06     1923.89    361.09 o 
 -22   8  11       65.85      152.99     60.90 o 
 -20   8  11     5455.82     5844.59    387.37 o 
 -18   8  11     4186.85     4882.07    355.47 o 
 -16   8  11     1005.74      726.29    147.97 o 
 -14   8  11    11878.84    11493.92    496.82 o 
 -12   8  11      628.82      548.78     98.78 o 
 -10   8  11    10381.28    10697.14    475.16 o 
  -8   8  11     6003.96     6336.64    348.67 o 
  -6   8  11      393.60      468.93     84.35 o 
  -4   8  11     3102.16     2942.65    209.33 o 
  -2   8  11      136.81      247.46     66.23 o 
   0   8  11     1204.15     1031.46    164.15 o 
   2   8  11     3535.25     2971.59    262.31 o 
   4   8  11      907.96      881.32    176.43 o 
   6   8  11     9690.08    11232.43    440.00 o 
   8   8  11     1245.81     1488.00    350.24 o 
  10   8  11     5451.38     6084.22    489.56 o 
  12   8  11      910.48     1007.21    180.50 o 
  14   8  11      317.62      432.25    114.83 o 
 -25   9  11       81.66      141.35    182.01 o 
 -23   9  11       15.97      275.29     90.87 o 
 -21   9  11      443.70      479.67     93.70 o 
 -19   9  11      112.81      146.32    106.96 o 
 -17   9  11     6968.24     7294.19    272.57 o 
 -15   9  11      962.17      822.50    144.07 o 
 -13   9  11     6365.88     7200.21    326.35 o 
 -11   9  11    12301.11    13307.94    404.33 o 
  -9   9  11     1633.40     1938.12    208.47 o 
  -7   9  11     2336.55     2319.31    254.17 o 
  -5   9  11      163.23       92.86    146.39 o 
  -3   9  11      733.31      654.89    195.64 o 
  -1   9  11      462.60      454.73    104.50 o 
   1   9  11      156.43       62.54    100.24 o 
   3   9  11     6164.19     5980.03    316.79 o 
   5   9  11     3523.49     4266.40    386.32 o 
   7   9  11     3578.04     3630.10    360.67 o 
   9   9  11      949.38      439.51    119.11 o 
 -18  10  11     4696.00     4760.48    297.14 o 
 -16  10  11      243.19      210.47     83.35 o 
 -14  10  11     2467.05     1886.11    220.67 o 
 -12  10  11      456.69      332.49     93.53 o 
 -10  10  11     2700.18     2688.34    295.21 o 
  -8  10  11       84.37      350.25     86.80 o 
  -6  10  11     5648.97     6276.81    332.96 o 
  -4  10  11       17.61      238.28    107.92 o 
  -2  10  11     4877.22     5413.92    301.71 o 
   0  10  11     1364.66     1321.05    195.72 o 
   2  10  11     1162.64     1138.53    195.94 o 
 -42   0  12      382.21      368.39    197.77 o 
 -40   0  12     1656.48     1276.03    515.18 o 
 -38   0  12      292.81      609.96    285.64 o 
 -36   0  12      112.54      -16.48    126.81 o 
 -34   0  12      551.69      517.99    154.57 o 
 -32   0  12     4164.60     4269.44    330.70 o 
 -30   0  12    18477.85    18264.62   1429.77 o 
 -28   0  12    19094.97    19725.00    787.85 o 
 -26   0  12     6681.83     6610.11    309.67 o 
 -24   0  12     2557.67     2862.99    265.79 o 
 -22   0  12       19.50        8.00     96.81 o 
 -20   0  12      270.81      334.71    101.63 o 
 -18   0  12     7488.63     7548.05    276.78 o 
 -16   0  12    17823.99    17780.82    459.46 o 
 -14   0  12    15323.75    14595.93    397.32 o 
 -12   0  12    21430.81    21346.56    653.59 o 
 -10   0  12    12131.19    12611.67    350.38 o 
  -8   0  12     4369.78     4118.65    225.84 o 
  -6   0  12       13.84      103.06    128.01 o 
  -4   0  12      868.61      821.61    126.89 o 
  -2   0  12     3909.02     3816.86    222.12 o 
   0   0  12       84.90      158.68     84.33 o 
   2   0  12     2687.67     2674.95    219.95 o 
   4   0  12     2978.57     3014.56    312.17 o 
   6   0  12    11597.93    11577.65    372.97 o 
   8   0  12     7823.36     7985.88    370.40 o 
  10   0  12    14829.61    15416.44    424.20 o 
  12   0  12     3327.47     3218.63    327.39 o 
  14   0  12      851.19      585.57    117.36 o 
  16   0  12     2712.87     2842.97    250.63 o 
  18   0  12      308.98      297.57    112.11 o 
  20   0  12    11387.40    10777.21    739.08 o 
  22   0  12     9428.33     9502.98   1012.17 o 
  24   0  12     1327.95      960.67    326.12 o 
 -41   1  12      885.05      909.73    235.81 o 
 -39   1  12      178.02     -166.39    166.39 o 
 -37   1  12     4301.78     4545.32    250.66 o 
 -35   1  12      119.57      100.64     58.99 o 
 -33   1  12     9173.70     9798.20    373.23 o 
 -31   1  12       15.16       86.34     35.39 o 
 -29   1  12      412.34      416.98     72.22 o 
 -27   1  12      329.10      316.89     61.86 o 
 -25   1  12      773.86      604.78     94.37 o 
 -23   1  12      146.49      112.04     66.01 o 
 -21   1  12     4012.48     3749.27    172.95 o 
 -19   1  12      169.26      155.03     58.87 o 
 -17   1  12    14382.67    14687.26    320.50 o 
 -15   1  12       13.08       29.37     84.54 o 
 -13   1  12    21248.52    21773.64    383.92 o 
 -11   1  12     2907.42     2740.80    144.59 o 
  -9   1  12    29653.46    30884.56    518.35 o 
  -7   1  12      499.91      420.03     52.20 o 
  -5   1  12     7066.39     6922.53    179.18 o 
  -3   1  12      168.14      287.97     51.97 o 
  -1   1  12      863.18      972.50    125.45 o 
   1   1  12      100.76      197.58    176.97 o 
   3   1  12      690.10      527.80     98.15 o 
   5   1  12     1137.28      928.26     79.74 o 
   7   1  12     5132.05     5226.89    226.27 o 
   9   1  12      549.82      458.43     74.03 o 
  11   1  12    24761.05    26065.46    567.98 o 
  13   1  12     1909.98     2195.29    157.54 o 
  15   1  12     7553.75     7584.35    272.91 o 
  17   1  12      523.05      386.23     77.10 o 
  19   1  12      700.96      481.91    160.26 o 
  21   1  12       69.81      215.45    103.26 o 
  23   1  12     1360.59     1500.96    385.81 o 
 -40   2  12     2727.57     2506.02    431.44 o 
 -38   2  12     8147.93     9219.19    520.13 o 
 -36   2  12     2684.69     2736.46    303.98 o 
 -34   2  12      620.28      499.84    103.17 o 
 -32   2  12      189.28      230.34     51.19 o 
 -30   2  12      160.34      193.01     45.52 o 
 -28   2  12     2846.21     2621.06    180.06 o 
 -26   2  12     1461.33     1522.83    130.91 o 
 -24   2  12     8500.80     8691.24    246.44 o 
 -22   2  12     8530.60     8292.56    210.17 o 
 -20   2  12    16659.70    16877.68    383.18 o 
 -18   2  12     6912.28     7086.38    273.16 o 
 -16   2  12     1985.89     1901.65    111.05 o 
 -14   2  12      182.71      336.48     65.45 o 
 -12   2  12      722.19      678.13     69.82 o 
 -10   2  12     2641.47     2452.67    136.91 o 
  -8   2  12     5616.49     5499.75    172.65 o 
  -6   2  12    12903.46    12991.18    279.87 o 
  -4   2  12    19446.22    19006.09    368.92 o 
  -2   2  12    22478.70    22258.76    523.19 o 
   0   2  12     8190.20     8116.75    216.15 o 
   2   2  12      177.15      118.92     42.04 o 
   4   2  12      167.03      168.93     61.16 o 
   6   2  12     9473.17     9120.65    219.01 o 
   8   2  12     3450.13     3886.98    215.46 o 
  10   2  12     8715.74     9364.00    242.31 o 
  12   2  12    12590.10    13489.53    432.00 o 
  14   2  12     4163.33     3979.81    227.69 o 
  16   2  12     2484.93     2449.07    208.58 o 
  18   2  12      257.21      349.92    121.31 o 
  20   2  12     3555.36     3584.10    343.12 o 
  22   2  12        7.27      -73.13    179.71 o 
  24   2  12     1289.71      926.51    263.53 o 
 -39   3  12     1126.83     1089.04    269.31 o 
 -37   3  12     3849.07     3870.66    370.76 o 
 -35   3  12      135.15      152.49     99.50 o 
 -33   3  12     3406.29     3515.56    416.54 o 
 -31   3  12        0.38       36.43     67.96 o 
 -29   3  12      963.96      935.58    112.59 o 
 -27   3  12        1.50       76.42     38.86 o 
 -25   3  12     7170.44     7576.53    221.88 o 
 -23   3  12       22.77      229.85     60.36 o 
 -21   3  12     6387.96     6571.79    189.39 o 
 -19   3  12       13.05      167.60     67.25 o 
 -17   3  12     1887.88     1964.56    125.71 o 
 -15   3  12      127.44      242.32     45.66 o 
 -13   3  12     7264.58     7095.07    195.56 o 
 -11   3  12      465.73      331.00     80.22 o 
  -9   3  12     3625.42     3418.27    192.39 o 
  -7   3  12      325.78      342.78     79.10 o 
  -5   3  12     1955.74     2060.88    129.55 o 
  -3   3  12        3.84      -12.10     46.43 o 
  -1   3  12     4533.69     4540.64    221.74 o 
   1   3  12     1772.55     1553.64    115.31 o 
   3   3  12    13386.06    11917.21    309.83 o 
   5   3  12     7701.61     7793.21    254.49 o 
   7   3  12    14128.99    13867.73    280.75 o 
   9   3  12      381.50      327.98     68.19 o 
  11   3  12     9153.51     9724.76    323.72 o 
  13   3  12       40.09      113.49     82.93 o 
  15   3  12     2861.13     3263.74    286.90 o 
  17   3  12       84.23      279.06     88.89 o 
  19   3  12     2871.39     2810.61    284.75 o 
  21   3  12      517.20      623.18    131.79 o 
  23   3  12      428.10      297.91    107.19 o 
 -38   4  12      363.74      529.93    139.09 o 
 -36   4  12       96.74       56.34    138.70 o 
 -34   4  12      688.08      680.04    140.90 o 
 -32   4  12     5052.18     5028.55    384.61 o 
 -30   4  12     4766.47     5476.24    603.06 o 
 -28   4  12      607.70      695.07    120.15 o 
 -26   4  12     6310.45     6781.79    278.89 o 
 -24   4  12      835.65      831.44    120.28 o 
 -22   4  12       53.26       87.22     56.29 o 
 -20   4  12     9446.81     9411.17    232.16 o 
 -18   4  12    13936.97    13659.51    334.54 o 
 -16   4  12     4369.23     4206.52    214.58 o 
 -14   4  12     4697.26     4524.31    206.42 o 
 -12   4  12      156.30      194.93     58.54 o 
 -10   4  12      313.56      453.09     79.56 o 
  -8   4  12      318.09      230.16     59.62 o 
  -6   4  12      463.94      550.99     87.18 o 
  -4   4  12       46.49      125.29     52.73 o 
  -2   4  12     1894.54     1474.73    132.50 o 
   0   4  12    14121.40    14987.06    355.20 o 
   2   4  12      119.80      140.08     81.80 o 
   4   4  12    25786.71    26355.40    509.66 o 
   6   4  12    15848.04    16209.68    417.59 o 
   8   4  12     3687.86     3410.53    202.60 o 
  10   4  12     6177.41     6904.01    333.54 o 
  12   4  12      482.67      413.17    191.48 o 
  14   4  12        5.20      173.11    135.00 o 
  16   4  12      930.55     1496.25    232.72 o 
  18   4  12       60.38      206.48     99.01 o 
  20   4  12      910.06      829.84    309.47 o 
 -37   5  12     2399.00     2549.12    340.10 o 
 -35   5  12       50.64      134.28    134.28 o 
 -33   5  12     7525.62     7368.68    663.07 o 
 -31   5  12        8.56      -99.21     99.21 o 
 -29   5  12     7115.88     7971.89    395.48 o 
 -27   5  12        0.07      -18.18    119.81 o 
 -25   5  12      393.96      318.35     71.34 o 
 -23   5  12      109.11       74.70     56.10 o 
 -21   5  12      235.12      261.61     93.94 o 
 -19   5  12      609.35      498.78     90.37 o 
 -17   5  12    23283.99    23513.24    469.81 o 
 -15   5  12      276.48      244.08     70.38 o 
 -13   5  12     7184.45     7013.28    237.93 o 
 -11   5  12     1740.07     1816.68    157.14 o 
  -9   5  12      321.88      340.87     66.71 o 
  -7   5  12      506.76      392.45     65.21 o 
  -5   5  12     3206.02     3070.56    191.73 o 
  -3   5  12        3.89      120.50    109.58 o 
  -1   5  12       28.44      131.13     51.60 o 
   1   5  12     1267.11     1277.28    126.69 o 
   3   5  12     7733.83     7949.52    240.66 o 
   5   5  12      318.68      367.72     67.58 o 
   7   5  12    13059.55    12937.10    459.15 o 
   9   5  12      448.07      406.80     92.91 o 
  11   5  12      984.70      982.08    207.50 o 
  13   5  12     3084.12     2979.29    370.15 o 
  15   5  12     1658.56     1777.30    221.80 o 
  17   5  12       54.49      222.98    109.09 o 
  19   5  12     2878.61     3569.08    357.88 o 
 -34   6  12      645.25      411.00    117.85 o 
 -32   6  12      873.00      871.46    170.60 o 
 -30   6  12     1223.53     1338.44    261.72 o 
 -28   6  12      271.18      402.62    122.48 o 
 -26   6  12       72.53      187.12     85.22 o 
 -24   6  12     3184.71     3452.83    285.02 o 
 -22   6  12     1224.10     1396.87    165.34 o 
 -20   6  12     1088.03     1103.93    157.62 o 
 -18   6  12    12174.29    12377.46    447.81 o 
 -16   6  12      453.15      415.67     71.28 o 
 -14   6  12     7095.44     6816.88    289.31 o 
 -12   6  12     2135.39     2231.50    177.28 o 
 -10   6  12      416.81      272.96     66.20 o 
  -8   6  12     9707.69     9675.00    287.88 o 
  -6   6  12      193.00      231.36     58.21 o 
  -4   6  12     3567.37     3689.26    212.42 o 
  -2   6  12     1136.01     1544.78    187.96 o 
   0   6  12       38.52      221.60     54.41 o 
   2   6  12     2586.41     2681.42    185.07 o 
   4   6  12       13.43       49.09     45.71 o 
   6   6  12        6.01      129.24     85.90 o 
   8   6  12     2872.75     2789.96    306.89 o 
  10   6  12       55.35       52.78    165.69 o 
  12   6  12     3895.51     3782.37    465.23 o 
  14   6  12     2631.97     3062.35    311.21 o 
  16   6  12     1436.74     1298.91    209.48 o 
 -31   7  12      251.98      252.81    122.77 o 
 -29   7  12     1244.45     1497.28    277.47 o 
 -27   7  12     1633.67     1748.73    219.41 o 
 -25   7  12     1574.31     1768.64    235.58 o 
 -23   7  12      358.02      215.19    102.20 o 
 -21   7  12     7401.57     8045.24    331.62 o 
 -19   7  12        0.21     -118.53    118.77 o 
 -17   7  12     2475.19     2515.01    277.61 o 
 -15   7  12      265.50      237.84     71.55 o 
 -13   7  12     1721.53     1617.02    153.08 o 
 -11   7  12      121.97      231.81     68.80 o 
  -9   7  12     1010.49      803.57    127.72 o 
  -7   7  12       57.56      108.03     59.49 o 
  -5   7  12     3573.80     3643.16    248.17 o 
  -3   7  12      344.33      272.60     62.72 o 
  -1   7  12     5289.41     6106.40    405.24 o 
   1   7  12      224.21      284.28     76.28 o 
   3   7  12       17.09      -37.51     66.05 o 
   5   7  12     2104.11     1781.04    230.78 o 
   7   7  12       21.57      192.55    123.22 o 
   9   7  12        3.40      -64.13    115.85 o 
  11   7  12     3006.73     2811.68    296.57 o 
  13   7  12      120.55      300.15    106.01 o 
 -28   8  12     2573.37     2810.76    364.11 o 
 -26   8  12     2563.69     2769.01    353.40 o 
 -24   8  12        7.00      162.32     88.98 o 
 -22   8  12      386.30      393.74     95.89 o 
 -20   8  12     1165.37     1152.67    178.73 o 
 -18   8  12      142.04      308.50     96.37 o 
 -16   8  12     7255.14     6996.49    279.00 o 
 -14   8  12      157.88      243.50     72.69 o 
 -12   8  12      678.22      696.81    166.37 o 
 -10   8  12     1884.69     2191.74    220.01 o 
  -8   8  12      680.70      411.67     93.39 o 
  -6   8  12      505.99      308.47     98.50 o 
  -4   8  12       34.79       55.45    119.11 o 
  -2   8  12      971.24      757.91    184.22 o 
   0   8  12     1851.65     2291.81    320.30 o 
   2   8  12      414.70      284.69    161.60 o 
   4   8  12     2350.03     2505.87    260.73 o 
   6   8  12     2364.49     2543.27    343.24 o 
   8   8  12       61.52      427.13    131.10 o 
  10   8  12      443.78      256.94    104.61 o 
 -21   9  12     2698.09     2690.90    441.39 o 
 -19   9  12      698.57      356.89    176.70 o 
 -17   9  12      856.10      539.76    117.65 o 
 -15   9  12     1720.36     1445.54    197.87 o 
 -13   9  12     3991.36     3972.53    372.24 o 
 -11   9  12      331.58      616.45    177.53 o 
  -9   9  12     4167.63     3939.18    325.92 o 
  -7   9  12     3441.07     3602.17    300.69 o 
  -5   9  12       72.42      -89.01     89.01 o 
  -3   9  12      443.95      402.25     92.53 o 
  -1   9  12      809.33      847.45    165.39 o 
   1   9  12     1501.60     1105.17    197.95 o 
   3   9  12     1244.65     1218.31    202.63 o 
   5   9  12       50.65      290.12    169.64 o 
 -39   1  13       21.40      719.45    198.08 o 
 -37   1  13      489.09      421.37    150.53 o 
 -35   1  13     2698.57     2175.74    241.91 o 
 -33   1  13     2970.80     2980.33    318.65 o 
 -31   1  13     2462.13     2672.10    214.39 o 
 -29   1  13      464.85      357.33     82.78 o 
 -27   1  13     2689.41     2668.24    165.00 o 
 -25   1  13    12515.38    12433.96    307.07 o 
 -23   1  13     6076.42     6101.35    249.53 o 
 -21   1  13     1044.90      767.41     82.79 o 
 -19   1  13      106.54      247.61     51.86 o 
 -17   1  13     4108.19     4149.50    227.64 o 
 -15   1  13     5237.71     4904.94    220.14 o 
 -13   1  13     1627.83     1341.90    100.27 o 
 -11   1  13      412.61      354.74     52.25 o 
  -9   1  13     2160.18     2159.75    132.43 o 
  -7   1  13     5919.71     5267.28    282.46 o 
  -5   1  13      725.20      534.97     83.17 o 
  -3   1  13       73.69      323.14     66.53 o 
  -1   1  13        7.40       87.94     79.65 o 
   1   1  13    11569.89    11325.28    271.03 o 
   3   1  13     1789.23     1677.58    141.19 o 
   5   1  13     4053.75     3921.07    196.96 o 
   7   1  13      179.00      214.35     48.99 o 
   9   1  13     2667.15     2812.93    170.02 o 
  11   1  13       28.99       28.25     64.35 o 
  13   1  13      306.47      301.61     77.21 o 
  15   1  13      418.67      299.57     76.82 o 
  17   1  13     4049.72     4364.01    403.99 o 
  19   1  13      197.15      127.92    128.15 o 
  21   1  13     1077.48     1418.82    296.02 o 
 -38   2  13       65.25      222.66    174.70 o 
 -36   2  13     1527.20     1704.93    336.29 o 
 -34   2  13        0.61      -79.67    129.70 o 
 -32   2  13      555.58      429.17     82.14 o 
 -30   2  13     1130.65     1118.38    153.53 o 
 -28   2  13     2327.95     2605.35    178.94 o 
 -26   2  13       79.86      214.82     45.87 o 
 -24   2  13      663.70      608.17     95.78 o 
 -22   2  13     5269.35     5279.07    250.73 o 
 -20   2  13       29.70      168.90     52.80 o 
 -18   2  13     2099.94     2157.93    155.54 o 
 -16   2  13     5243.86     5229.31    226.95 o 
 -14   2  13      747.57      788.34     99.99 o 
 -12   2  13      188.35      169.90     54.70 o 
 -10   2  13     5652.35     5565.17    242.91 o 
  -8   2  13       30.07      148.62     60.38 o 
  -6   2  13       14.85       92.99     51.25 o 
  -4   2  13     2192.06     1922.73    203.34 o 
  -2   2  13      524.44      353.29     61.97 o 
   0   2  13     3487.00     3282.72    178.51 o 
   2   2  13      160.25      125.68     45.80 o 
   4   2  13      122.80      109.57     46.95 o 
   6   2  13     1223.89      919.54    119.28 o 
   8   2  13     4801.39     4462.50    234.54 o 
  10   2  13        0.36       99.45    113.07 o 
  12   2  13     1051.55      924.00    158.26 o 
  14   2  13      583.91      310.76     91.05 o 
  16   2  13      728.72      538.67    122.06 o 
  18   2  13      128.07      348.75    134.87 o 
  20   2  13      118.83      139.03     95.90 o 
 -37   3  13      324.19      312.60    100.86 o 
 -35   3  13       63.74      266.65     94.91 o 
 -33   3  13     1081.78      646.58    207.71 o 
 -31   3  13      359.88      213.15     91.69 o 
 -29   3  13       23.27      169.42    106.95 o 
 -27   3  13     4209.82     4391.14    280.32 o 
 -25   3  13      247.10      272.56     55.01 o 
 -23   3  13      339.95      341.20     75.34 o 
 -21   3  13     1921.19     1523.15    234.65 o 
 -19   3  13    16415.58    15833.32    411.05 o 
 -17   3  13     5625.05     5443.49    214.83 o 
 -15   3  13      817.13      691.82    147.70 o 
 -13   3  13     1259.59     1148.62    113.06 o 
 -11   3  13     9160.71     8826.58    276.57 o 
  -9   3  13     1032.36      742.72    107.98 o 
  -7   3  13    12631.80    12849.34    299.25 o 
  -5   3  13      950.17      709.83    162.49 o 
  -3   3  13      933.11      740.47    103.04 o 
  -1   3  13     1672.01     2033.42    187.89 o 
   1   3  13    17263.71    17345.06    761.64 o 
   3   3  13     1723.79     1362.19    117.21 o 
   5   3  13      127.07      367.31     85.03 o 
   7   3  13       56.18      125.42     67.05 o 
   9   3  13    14645.77    14403.99    601.76 o 
  11   3  13       53.82      185.40    105.92 o 
  13   3  13     1462.14     1383.27    238.30 o 
  15   3  13      661.66      595.09    139.17 o 
  17   3  13        1.74       18.65     83.25 o 
  19   3  13      239.18      292.48    111.04 o 
 -36   4  13        4.16     -114.06    193.21 o 
 -34   4  13        3.07      229.01    105.76 o 
 -32   4  13      512.41      216.61    253.15 o 
 -30   4  13      347.36      331.91     87.84 o 
 -28   4  13     5722.78     5673.35    292.11 o 
 -26   4  13     1688.73     1838.88    174.05 o 
 -24   4  13     1340.02     1397.71    164.97 o 
 -22   4  13      207.44      178.51    101.99 o 
 -20   4  13      233.80      298.21     70.89 o 
 -18   4  13     3690.92     3768.28    210.30 o 
 -16   4  13     8901.08     9038.11    269.76 o 
 -14   4  13        0.32      128.49     48.71 o 
 -12   4  13     3730.27     3809.71    195.34 o 
 -10   4  13      565.43      525.39     75.17 o 
  -8   4  13       39.34      337.56     69.15 o 
  -6   4  13      708.77      645.50    107.74 o 
  -4   4  13      219.90      207.24     62.97 o 
  -2   4  13      211.53      323.86     69.66 o 
   0   4  13      246.88      228.07    106.63 o 
   2   4  13     5521.86     5373.27    299.87 o 
   4   4  13    11502.55    11048.15    405.32 o 
   6   4  13      151.63      280.69     67.42 o 
   8   4  13     8136.87     8502.51    374.24 o 
  10   4  13     3577.93     3523.00    364.21 o 
  12   4  13       85.75      164.45    129.28 o 
  14   4  13       81.97      187.54    115.51 o 
  16   4  13      174.41      350.17    109.20 o 
  18   4  13      413.28      211.50    160.10 o 
 -35   5  13      627.62      731.21    154.09 o 
 -33   5  13      107.54       94.49    165.52 o 
 -31   5  13     3404.19     4444.84    363.32 o 
 -29   5  13     2473.28     2135.18    263.36 o 
 -27   5  13      381.79      357.92     86.31 o 
 -25   5  13     1895.80     2014.81    201.31 o 
 -23   5  13      378.58      277.28     85.72 o 
 -21   5  13       78.38      117.43     55.64 o 
 -19   5  13     2366.48     1998.20    161.05 o 
 -17   5  13        6.85       92.00     69.55 o 
 -15   5  13    10305.75    10519.63    389.93 o 
 -13   5  13     1935.64     1671.14    148.21 o 
 -11   5  13      148.30      386.94     82.33 o 
  -9   5  13     1817.26     1891.42    158.51 o 
  -7   5  13     2638.81     2507.68    186.36 o 
  -5   5  13     3287.76     3419.21    209.12 o 
  -3   5  13     1669.69     1428.40    159.24 o 
  -1   5  13     2769.29     2477.33    217.93 o 
   1   5  13     5567.20     6100.31    289.21 o 
   3   5  13     4526.88     4522.95    286.48 o 
   5   5  13     6614.26     6864.85    298.57 o 
   7   5  13      516.20      435.27    123.76 o 
   9   5  13       21.72      167.10     92.16 o 
  11   5  13       87.76       12.67    133.23 o 
  13   5  13       14.29      321.71    153.44 o 
  15   5  13        4.62       -9.14     98.26 o 
 -32   6  13      215.19      327.51    165.30 o 
 -30   6  13        5.07      245.73    104.28 o 
 -28   6  13       64.52       59.14    193.65 o 
 -26   6  13     2470.75     2247.80    259.09 o 
 -24   6  13     2825.92     2831.30    250.14 o 
 -22   6  13      106.41      286.71    101.46 o 
 -20   6  13     3617.76     3388.98    292.30 o 
 -18   6  13      343.40      318.75     89.78 o 
 -16   6  13     3689.84     3580.05    233.90 o 
 -14   6  13     2432.71     2487.37    195.45 o 
 -12   6  13      260.24      146.46     88.48 o 
 -10   6  13      189.90       89.74    109.52 o 
  -8   6  13      670.29      469.53     91.72 o 
  -6   6  13     4153.10     3862.13    257.68 o 
  -4   6  13     6592.57     6612.88    302.53 o 
  -2   6  13      420.86      456.09     92.01 o 
   0   6  13    11899.28    11860.68    448.06 o 
   2   6  13     1860.31     1878.61    193.40 o 
   4   6  13     2793.26     3145.66    358.56 o 
   6   6  13       14.71      330.95    141.54 o 
   8   6  13      310.89      451.99    197.71 o 
  10   6  13       49.70      139.45     88.31 o 
  12   6  13       95.89      500.02    152.75 o 
 -29   7  13       36.15      188.78     80.16 o 
 -27   7  13      112.77      316.20    186.96 o 
 -25   7  13      330.93      227.02    149.19 o 
 -23   7  13     4282.15     4514.83    319.18 o 
 -21   7  13     4816.08     4939.28    292.39 o 
 -19   7  13     1465.24     1365.93    241.16 o 
 -17   7  13     4053.14     4316.79    276.62 o 
 -15   7  13      348.65      359.19     83.94 o 
 -13   7  13     1106.25     1054.49    176.32 o 
 -11   7  13     2100.17     2129.93    211.88 o 
  -9   7  13      124.92      125.20     70.45 o 
  -7   7  13     5989.19     6048.66    241.93 o 
  -5   7  13      410.28      480.38    113.04 o 
  -3   7  13      936.62      945.14    146.94 o 
  -1   7  13     2855.83     2859.97    372.39 o 
   1   7  13      342.53      329.41     89.33 o 
   3   7  13     1202.55      785.12    150.47 o 
   5   7  13      318.34      382.04    107.41 o 
   7   7  13      381.14      436.30    158.52 o 
   9   7  13     2509.74     1939.21    280.75 o 
 -24   8  13      728.85      420.25    323.94 o 
 -22   8  13        0.35      175.31    124.06 o 
 -20   8  13     1002.85      793.90    158.75 o 
 -18   8  13     1010.63      844.24    154.11 o 
 -16   8  13     5021.76     4487.78    326.32 o 
 -14   8  13      259.08      347.90     92.93 o 
 -12   8  13     6690.90     6747.77    356.66 o 
 -10   8  13       10.01      199.94     86.09 o 
  -8   8  13     3299.28     3864.70    327.44 o 
  -6   8  13     2474.34     2238.78    234.52 o 
  -4   8  13     1282.97     1116.34    171.36 o 
  -2   8  13     1033.88      914.60    153.34 o 
   0   8  13       50.89      301.30    127.57 o 
   2   8  13     1465.53     1468.35    202.26 o 
   4   8  13       31.91      178.48     97.51 o 
 -13   9  13     8775.56     9159.43    646.79 o 
 -11   9  13     1837.68     1467.17    199.97 o 
  -9   9  13     4697.91     4246.93    274.21 o 
  -7   9  13      283.60      302.99     96.03 o 
 -36   0  14       13.88     -191.37    191.37 o 
 -34   0  14       89.21      207.02    300.37 o 
 -32   0  14    10678.69    11300.70    669.78 o 
 -30   0  14    12962.67    12899.28    692.34 o 
 -28   0  14    12955.32    14397.41    639.60 o 
 -26   0  14     3967.79     3897.97    331.17 o 
 -24   0  14       40.09      260.72     82.30 o 
 -22   0  14      235.55      272.19     85.96 o 
 -20   0  14     1878.04     1797.25    272.84 o 
 -18   0  14     3534.10     3511.72    329.02 o 
 -16   0  14     2866.92     2796.42    258.32 o 
 -14   0  14     6289.37     6790.71    624.18 o 
 -12   0  14    30656.21    30267.66   1619.02 o 
 -10   0  14    13976.96    14780.69    530.97 o 
  -8   0  14     9974.46    10262.93    475.93 o 
  -6   0  14     5357.08     5599.38    372.57 o 
  -4   0  14      425.63      364.69     97.52 o 
  -2   0  14       53.49      226.81    101.94 o 
   0   0  14     2639.96     2708.92    283.06 o 
   2   0  14      595.27      697.27    128.87 o 
   4   0  14    16862.63    18258.41    859.31 o 
   6   0  14     5751.24     6165.64    561.98 o 
   8   0  14     6520.81     6146.23    304.75 o 
  10   0  14      257.85      380.10    118.49 o 
  12   0  14     2450.07     3144.64    366.47 o 
  14   0  14     2348.91     1949.73    245.17 o 
  16   0  14     3823.46     3412.31    766.75 o 
 -37   1  14       41.39       70.31    118.95 o 
 -35   1  14       21.33      141.07    103.90 o 
 -33   1  14        4.47       34.92     82.63 o 
 -31   1  14      367.54      360.17     85.07 o 
 -29   1  14        9.23      191.42     70.53 o 
 -27   1  14     4892.42     5410.01    255.15 o 
 -25   1  14     4828.60     4952.95    285.71 o 
 -23   1  14     3974.08     4064.33    254.08 o 
 -21   1  14       90.45      206.44     48.56 o 
 -19   1  14     6556.35     6898.48    278.78 o 
 -17   1  14       67.19       85.27     75.32 o 
 -15   1  14     7311.33     7423.76    335.83 o 
 -13   1  14     1120.87      968.80    134.10 o 
 -11   1  14     3284.69     3313.54    227.88 o 
  -9   1  14      598.81      638.49    151.09 o 
  -7   1  14     6607.58     7046.51    275.47 o 
  -5   1  14      216.20      259.77     78.53 o 
  -3   1  14    13192.12    13135.85    360.31 o 
  -1   1  14     1351.78     1270.46    133.62 o 
   1   1  14    10655.66    10840.29    367.82 o 
   3   1  14     1375.81      952.99    116.94 o 
   5   1  14     4005.88     4145.66    248.73 o 
   7   1  14      915.72      588.94    106.38 o 
   9   1  14     2713.44     2862.31    249.42 o 
  11   1  14       37.74       37.28     66.04 o 
  13   1  14     1725.72     1212.26    209.94 o 
  15   1  14       10.05      297.55    112.80 o 
  17   1  14     1008.17      299.94    250.16 o 
 -36   2  14     3514.72     3883.35    424.67 o 
 -34   2  14     2327.31     2575.21    260.42 o 
 -32   2  14      956.20      960.17    156.58 o 
 -30   2  14      860.54      651.55    135.19 o 
 -28   2  14       22.91       63.55     67.54 o 
 -26   2  14      555.06      441.89    101.19 o 
 -24   2  14    17691.74    17766.38    645.93 o 
 -22   2  14     3422.10     3428.57    219.71 o 
 -20   2  14    18706.14    18520.06    814.45 o 
 -18   2  14     1240.83     1312.34    171.26 o 
 -16   2  14     1951.42     1840.85    168.72 o 
 -14   2  14      108.85      145.33     68.57 o 
 -12   2  14      699.80      510.66    103.88 o 
 -10   2  14      662.59      689.45    119.29 o 
  -8   2  14      318.36      212.35     92.53 o 
  -6   2  14     2792.18     2822.60    193.47 o 
  -4   2  14     9886.48     9900.98    294.14 o 
  -2   2  14    10494.82    10539.78    391.21 o 
   0   2  14    14154.77    14245.94    506.33 o 
   2   2  14     1728.05     1738.13    148.75 o 
   4   2  14     1807.92     1781.11    197.31 o 
   6   2  14      203.41      133.46    154.20 o 
   8   2  14      225.85      329.56     94.25 o 
  10   2  14     3535.00     3516.81    251.78 o 
  12   2  14     2607.47     3315.55    327.48 o 
  14   2  14     4155.55     3892.48    474.31 o 
  16   2  14     2895.50     3329.31    618.73 o 
 -35   3  14     1503.70     1751.51    299.83 o 
 -33   3  14      158.16      310.29    118.93 o 
 -31   3  14      251.25      512.45    127.24 o 
 -29   3  14      208.38      314.86    108.80 o 
 -27   3  14     1992.88     2041.50    203.20 o 
 -25   3  14     2195.39     2347.52    225.68 o 
 -23   3  14    17679.31    17382.56    630.68 o 
 -21   3  14     1183.86     1148.82    176.37 o 
 -19   3  14    15422.65    15475.74    543.65 o 
 -17   3  14      323.63      294.26     65.80 o 
 -15   3  14      935.60      572.85    153.47 o 
 -13   3  14      652.99      544.07    147.85 o 
 -11   3  14      438.75      569.49    130.43 o 
  -9   3  14      372.10      378.91     82.69 o 
  -7   3  14       82.35      103.09     62.12 o 
  -5   3  14       98.16      220.20     54.46 o 
  -3   3  14     2330.65     2240.48    183.99 o 
  -1   3  14      103.30      195.71     59.97 o 
   1   3  14    15916.53    15348.25    568.32 o 
   3   3  14       26.47       47.17     98.71 o 
   5   3  14    10271.36     9847.58    389.34 o 
   7   3  14     1178.62     1101.05    179.41 o 
   9   3  14     3224.50     3175.16    310.65 o 
  11   3  14      958.96      786.77    193.10 o 
  13   3  14     2144.38     2174.25    250.77 o 
  15   3  14       36.29      371.29    139.10 o 
 -34   4  14       13.09      -70.65    105.14 o 
 -32   4  14     1301.61     1085.67    221.54 o 
 -30   4  14     2430.94     2491.45    259.11 o 
 -28   4  14     6910.89     7265.81    382.05 o 
 -26   4  14     4392.36     4532.40    383.41 o 
 -24   4  14     4666.59     5362.50    314.34 o 
 -22   4  14      876.93      650.38    128.48 o 
 -20   4  14     3155.58     3068.05    237.99 o 
 -18   4  14      145.14      196.04     92.78 o 
 -16   4  14     5838.02     6112.08    378.03 o 
 -14   4  14     3772.53     3417.72    229.77 o 
 -12   4  14     4956.14     4701.95    465.07 o 
 -10   4  14      677.02      765.13    126.96 o 
  -8   4  14      389.10      421.40     82.66 o 
  -6   4  14       11.79       51.94     47.99 o 
  -4   4  14      513.94      661.90    125.23 o 
  -2   4  14     1316.59     1395.13    128.49 o 
   0   4  14       42.48      299.12     72.57 o 
   2   4  14     3297.33     3291.94    295.91 o 
   4   4  14     5231.67     5677.13    393.76 o 
   6   4  14     5363.42     5731.65    307.43 o 
   8   4  14     4722.64     5174.37    409.56 o 
  10   4  14     4190.87     4532.87    369.39 o 
  12   4  14        9.54       31.32    102.43 o 
  14   4  14      497.98      894.83    308.18 o 
 -31   5  14     1306.16      982.53    261.84 o 
 -29   5  14      288.73      259.39     95.83 o 
 -27   5  14     8225.79     9027.80    533.62 o 
 -25   5  14      438.12      377.59     76.51 o 
 -23   5  14      728.90      622.53    111.02 o 
 -21   5  14      668.77      404.80    172.34 o 
 -19   5  14      685.29      499.27     98.13 o 
 -17   5  14      943.69      605.72    133.61 o 
 -15   5  14     5273.81     5447.75    262.60 o 
 -13   5  14      454.67      550.68    146.48 o 
 -11   5  14     3764.00     4795.49    336.55 o 
  -9   5  14      591.82      464.01    118.15 o 
  -7   5  14     1019.51     1148.83    150.34 o 
  -5   5  14     2314.34     2708.49    221.94 o 
  -3   5  14     1132.45      893.43    150.75 o 
  -1   5  14      859.55      643.74    170.16 o 
   1   5  14     2654.89     2458.34    227.48 o 
   3   5  14     2709.18     2882.63    260.58 o 
   5   5  14     8232.71     8926.51    536.36 o 
   7   5  14      341.19      188.73    102.69 o 
   9   5  14     3729.28     4197.33    334.70 o 
  11   5  14      932.87     1113.35    219.01 o 
 -28   6  14       18.18      256.52    125.35 o 
 -26   6  14      835.20      255.91    267.31 o 
 -24   6  14      813.03      585.89    100.86 o 
 -22   6  14     1178.51     1111.38    145.74 o 
 -20   6  14     6092.88     6982.28    281.32 o 
 -18   6  14      187.44      159.11     72.93 o 
 -16   6  14     1963.43     1777.72    237.28 o 
 -14   6  14       11.22      246.63     79.39 o 
 -12   6  14        6.65      251.86     85.74 o 
 -10   6  14     2753.06     2251.30    224.41 o 
  -8   6  14      260.48      254.79    141.95 o 
  -6   6  14     7987.28     8423.33    257.05 o 
  -4   6  14      497.64      660.96    208.43 o 
  -2   6  14     2860.35     2723.07    251.10 o 
   0   6  14     6920.57     6813.60    355.23 o 
   2   6  14      380.33      416.50    109.20 o 
   4   6  14     2520.59     2471.32    378.79 o 
   6   6  14      735.87      740.95    163.98 o 
   8   6  14        4.20      176.36    130.57 o 
 -23   7  14     4660.50     4689.08    322.90 o 
 -21   7  14       86.71      321.87     96.35 o 
 -19   7  14     4211.01     4750.89    267.24 o 
 -17   7  14      990.75     1001.66    134.89 o 
 -15   7  14      982.77      850.39    164.29 o 
 -13   7  14      313.65      156.76     72.56 o 
 -11   7  14      184.12       42.37     71.78 o 
  -9   7  14     1180.93      887.20    156.70 o 
  -7   7  14      567.52      433.18    112.38 o 
  -5   7  14      996.05     1263.98    175.41 o 
  -3   7  14     7575.83     8212.79    652.72 o 
  -1   7  14      180.73      222.76     82.85 o 
   1   7  14     2384.46     2422.77    464.48 o 
   3   7  14     1905.71     1653.80    267.04 o 
 -14   8  14     4219.18     4601.71    266.46 o 
 -12   8  14     4178.16     4516.78    262.37 o 
 -10   8  14      386.58      258.83     98.85 o 
  -8   8  14     1719.27     1719.78    227.61 o 
  -6   8  14      748.59      457.58    116.21 o 
 -33   1  15     1885.81     1831.14    254.90 o 
 -31   1  15       32.23       78.78     61.64 o 
 -29   1  15      217.45      132.57     66.97 o 
 -27   1  15     3767.38     3364.60    280.31 o 
 -25   1  15     5521.60     5279.52    219.60 o 
 -23   1  15     1579.84     1436.64    182.74 o 
 -21   1  15      217.37      362.27     97.15 o 
 -19   1  15     1064.47     1039.82    178.45 o 
 -17   1  15     9580.21     9625.84    426.21 o 
 -15   1  15       96.56      253.08     72.55 o 
 -13   1  15      439.83      569.98    112.13 o 
 -11   1  15     1345.67     1294.46    247.85 o 
  -9   1  15     3384.83     2856.60    236.71 o 
  -7   1  15     2390.88     2461.62    233.14 o 
  -5   1  15     7928.73     7752.71    366.34 o 
  -3   1  15        5.75      176.00     84.44 o 
  -1   1  15      164.97      327.67     78.23 o 
   1   1  15      872.64      721.48    119.51 o 
   3   1  15    11621.52    11507.38    314.67 o 
   5   1  15      168.43      193.96    166.18 o 
   7   1  15       62.91      150.25     73.86 o 
   9   1  15        6.54      132.08     77.93 o 
  11   1  15     2193.51     1954.66    389.34 o 
 -32   2  15     1029.90      730.43    161.28 o 
 -30   2  15      429.04      421.52     90.19 o 
 -28   2  15        0.42       -4.95     95.99 o 
 -26   2  15      146.30      305.33     98.58 o 
 -24   2  15     1171.51     1084.91    218.79 o 
 -22   2  15     2896.64     3207.75    273.67 o 
 -20   2  15      793.92      575.53    149.08 o 
 -18   2  15     2574.44     2308.70    260.56 o 
 -16   2  15      516.48      374.50    113.30 o 
 -14   2  15     1468.25     1546.34    159.58 o 
 -12   2  15       45.00      227.41     77.60 o 
 -10   2  15      594.55      510.60    136.78 o 
  -8   2  15      249.42      257.09     73.69 o 
  -6   2  15      137.01      316.56    129.30 o 
  -4   2  15     2097.89     1890.74    171.17 o 
  -2   2  15        4.43       45.24     64.40 o 
   0   2  15       31.56      169.19     66.09 o 
   2   2  15     4097.38     4849.25    259.40 o 
   4   2  15     2902.55     2312.88    259.94 o 
   6   2  15       55.25      198.18    119.58 o 
   8   2  15       32.87      387.52    127.79 o 
  10   2  15       85.43       21.12    158.47 o 
  12   2  15     1969.82     2071.21    459.07 o 
 -31   3  15     2041.44     1901.01    293.42 o 
 -29   3  15      694.78      710.77    171.21 o 
 -27   3  15      775.46      470.10     90.59 o 
 -25   3  15      155.01      220.33     71.48 o 
 -23   3  15      180.38      287.35     84.16 o 
 -21   3  15      190.32      307.30     72.35 o 
 -19   3  15     8925.04     8490.31    411.32 o 
 -17   3  15      364.90      291.96    102.59 o 
 -15   3  15     4542.68     4256.84    351.49 o 
 -13   3  15       87.40      165.37    162.10 o 
 -11   3  15        3.04      184.77     81.55 o 
  -9   3  15     3757.34     3798.87    319.13 o 
  -7   3  15       75.04       24.22     65.62 o 
  -5   3  15     2080.21     1959.38    187.95 o 
  -3   3  15      144.31      113.58     59.80 o 
  -1   3  15       39.55      216.44     62.79 o 
   1   3  15      127.93      229.55     94.84 o 
   3   3  15       23.68      132.97     62.17 o 
   5   3  15       40.58      157.21     65.57 o 
   7   3  15       40.45      401.36    112.51 o 
   9   3  15      279.30      371.70    124.69 o 
 -30   4  15     1362.77     1182.21    202.09 o 
 -28   4  15      149.38      313.45    112.82 o 
 -26   4  15      708.38      644.50    100.85 o 
 -24   4  15      153.35      348.04     88.53 o 
 -22   4  15     1462.10     1069.54    192.48 o 
 -20   4  15        2.46      146.08    121.43 o 
 -18   4  15      769.73      432.30    111.98 o 
 -16   4  15      300.01      159.23     89.27 o 
 -14   4  15       25.31      192.30     80.41 o 
 -12   4  15      574.60      550.94    112.08 o 
 -10   4  15     2186.45     2389.23    245.26 o 
  -8   4  15      669.43      390.27    119.84 o 
  -6   4  15       14.45      112.51     71.41 o 
  -4   4  15      998.92      834.26    157.15 o 
  -2   4  15      224.96      179.38     77.52 o 
   0   4  15       54.31      195.78     89.65 o 
   2   4  15     3699.71     2883.51    452.44 o 
   4   4  15      526.64      480.44    115.49 o 
   6   4  15     1194.35     1153.28    223.67 o 
   8   4  15       24.38      119.36     74.47 o 
 -27   5  15     1076.33      926.06    196.97 o 
 -25   5  15      208.08      348.06    113.13 o 
 -23   5  15     2060.15     1908.72    192.94 o 
 -21   5  15      165.61      120.68     85.38 o 
 -19   5  15      475.87      399.68     83.47 o 
 -17   5  15     7518.42     7620.20    385.88 o 
 -15   5  15       85.98      170.48     76.16 o 
 -13   5  15     2088.42     1991.57    219.09 o 
 -11   5  15      255.40      309.50     96.13 o 
  -9   5  15      532.12      509.14    108.74 o 
  -7   5  15       68.99      235.39     79.82 o 
  -5   5  15     4140.81     3671.99    298.33 o 
  -3   5  15      856.40      587.15    100.62 o 
  -1   5  15     1783.68     1636.29    175.00 o 
   1   5  15     2623.88     2189.37    377.34 o 
   3   5  15    13815.11    14561.20    774.77 o 
   5   5  15     1841.90     1772.15    455.62 o 
 -22   6  15     2771.70     2774.71    302.38 o 
 -20   6  15        2.30      124.46    100.24 o 
 -18   6  15     3119.47     3309.11    351.22 o 
 -16   6  15      555.46      630.78    125.10 o 
 -14   6  15      782.00      713.11    136.44 o 
 -12   6  15       86.25      304.11     95.14 o 
 -10   6  15        9.85      138.91    100.89 o 
  -8   6  15       40.76       74.72     84.41 o 
  -6   6  15       12.94      108.63    121.80 o 
  -4   6  15      478.12      422.52    116.91 o 
  -2   6  15     5036.29     4731.54    323.21 o 
   0   6  15      104.37      147.57    163.57 o 
 -11   7  15       80.63      196.26     86.46 o 
  -9   7  15     3910.28     3856.01    803.64 o 
 -30   0  16    13063.45    13498.19    864.46 o 
 -28   0  16     1222.78      677.44    210.89 o 
 -26   0  16    11328.30    11974.63   1148.90 o 
 -24   0  16      801.98      829.00    263.86 o 
 -22   0  16    11256.97    10755.80   1055.97 o 
 -20   0  16      284.44       59.56    151.15 o 
 -18   0  16     6903.64     6992.49    361.91 o 
 -16   0  16     2515.34     2366.30    340.18 o 
 -14   0  16    11190.32    10858.67    491.73 o 
 -12   0  16      987.99     1156.71    306.24 o 
 -10   0  16    21767.71    21712.75   1159.23 o 
  -8   0  16     1096.04     1025.06    229.31 o 
  -6   0  16     8109.77     8114.12    446.16 o 
  -4   0  16     2626.71     2727.30    339.02 o 
  -2   0  16       74.32      322.10    147.56 o 
   0   0  16     1727.78     1618.99    393.09 o 
   2   0  16      759.23      616.65    199.05 o 
   4   0  16     2535.12     2029.53    329.57 o 
   6   0  16     5068.58     5343.96    417.82 o 
 -29   1  16     4176.08     4330.90    307.96 o 
 -27   1  16     4060.88     4306.36    282.67 o 
 -25   1  16     6815.51     6999.61    361.64 o 
 -23   1  16     1877.14     1315.14    225.48 o 
 -21   1  16      929.40      970.27    154.86 o 
 -19   1  16      706.27      722.06    134.30 o 
 -17   1  16       92.27      145.31     94.22 o 
 -15   1  16       79.56      236.33    143.73 o 
 -13   1  16     2211.93     2449.00    236.56 o 
 -11   1  16       43.01       95.90     98.02 o 
  -9   1  16    11163.66    11540.19    472.80 o 
  -7   1  16     1769.18     1628.03    192.12 o 
  -5   1  16    16281.25    16108.83    467.97 o 
  -3   1  16     1569.95     1853.80    198.34 o 
  -1   1  16     3128.24     3078.41    373.20 o 
   1   1  16      309.55      434.22    101.32 o 
   3   1  16      660.51      594.35    110.90 o 
   5   1  16      279.93      350.21    100.48 o 
 -28   2  16      462.14      399.96     98.45 o 
 -26   2  16      758.41      825.47    154.76 o 
 -24   2  16     2915.57     3267.31    275.19 o 
 -22   2  16     8825.69     9396.06    465.86 o 
 -20   2  16     2815.16     2741.93    235.86 o 
 -18   2  16     6589.85     7707.77    275.80 o 
 -16   2  16     1404.62     1456.68    195.21 o 
 -14   2  16       68.50       23.64    121.65 o 
 -12   2  16      552.66      504.80    115.03 o 
 -10   2  16      384.55      240.97     84.57 o 
  -8   2  16      213.21      263.75     77.05 o 
  -6   2  16     2245.99     2064.13    212.54 o 
  -4   2  16      671.25      482.76     98.86 o 
  -2   2  16    11348.97    11687.72    635.87 o 
   0   2  16     1094.39      693.78    140.79 o 
   2   2  16     3275.40     3565.78    482.18 o 
   4   2  16     2271.99     1509.91    266.78 o 
   6   2  16      421.93      394.52    220.57 o 
 -27   3  16      267.21      372.26    100.34 o 
 -25   3  16     2038.69     1775.15    220.79 o 
 -23   3  16      337.04      369.76     93.85 o 
 -21   3  16     5084.04     5141.19    332.59 o 
 -19   3  16      624.90      637.34     96.48 o 
 -17   3  16     5057.48     5316.87    368.21 o 
 -15   3  16      292.83      244.36     85.31 o 
 -13   3  16     2084.29     2250.52    217.23 o 
 -11   3  16      207.19      188.44     74.49 o 
  -9   3  16     2089.80     1898.50    197.44 o 
  -7   3  16       11.09       55.57    179.63 o 
  -5   3  16     2038.74     1786.84    182.32 o 
  -3   3  16     1036.09      949.91    145.82 o 
  -1   3  16     3986.25     3809.53    317.53 o 
   1   3  16     2285.75     2081.17    212.39 o 
   3   3  16     3916.96     3870.53    376.72 o 
 -24   4  16      179.77      195.73    115.99 o 
 -22   4  16       46.85      179.38     65.42 o 
 -20   4  16        6.36      120.56     82.36 o 
 -18   4  16        9.40      211.30     77.20 o 
 -16   4  16     1098.67      637.70    110.10 o 
 -14   4  16     2775.48     2355.20    256.72 o 
 -12   4  16     2197.58     2291.23    208.76 o 
 -10   4  16     4720.39     5052.83    309.88 o 
  -8   4  16     2061.29     1976.47    261.68 o 
  -6   4  16     5819.07     5896.19    507.98 o 
  -4   4  16      271.29      203.81     92.14 o 
  -2   4  16      141.52       39.82    166.32 o 
   0   4  16       48.20      328.45    128.31 o 
 -19   5  16      169.24      220.87     63.34 o 
 -17   5  16      438.75      227.84    147.61 o 
 -15   5  16     2245.64     1710.85    209.75 o 
 -13   5  16      439.66      387.66    120.47 o 
 -11   5  16      193.61      328.58     94.79 o 
  -9   5  16     4064.59     4404.12    268.77 o 
  -7   5  16     1642.61     1566.33    209.36 o 
  -5   5  16     3205.97     3231.24    349.83 o 
 -23   1  17     2865.32     2889.29    346.85 o 
 -21   1  17      422.98      298.89    127.49 o 
 -19   1  17     3716.12     3578.85    379.34 o 
 -17   1  17      621.07      408.93    191.11 o 
 -15   1  17     8149.87     8460.60    420.76 o 
 -13   1  17       57.78      169.28     77.18 o 
 -11   1  17       12.07       33.01    136.07 o 
  -9   1  17     1225.56      776.95    147.52 o 
  -7   1  17     2335.26     1864.98    229.86 o 
  -5   1  17      684.91      866.42    148.60 o 
  -3   1  17      197.35      266.86     86.19 o 
 -20   2  17      316.61      325.81     88.84 o 
 -18   2  17        1.10      163.62     73.28 o 
 -16   2  17      820.87      669.19    190.70 o 
 -14   2  17       40.49      162.89     96.21 o 
 -12   2  17      659.09      357.76    116.96 o 
 -10   2  17       83.23      222.42    104.57 o 
  -8   2  17       66.47       41.33    120.47 o 
  -6   2  17      250.84      209.15    120.58 o 
  -4   2  17       51.10      164.30     72.99 o 
 -17   3  17     2461.13     2300.14    264.88 o 
 -15   3  17     2577.85     2586.44    282.65 o 
 -13   3  17     1270.40      996.13    173.62 o 
 -11   3  17      251.17       22.30    135.78 o 
  -9   3  17       48.21      281.26    130.38 o 
                                                 
